# Supplementary material for: Application of portable XRF and VNIR sensors for rapid assessment of soil heavy metal pollution
Source: PLoS One. 2017 Feb 24;12(2):e0172438. doi: 10.1371/journal.pone.0172438 (PMC5325278; doi:10.1371/journal.pone.0172438)
Supplement: S1 Table — This table provides the measured results of heavy metals via laboratory analysis and PXRF method. (XLSX) [file pone.0172438.s001.xlsx]

## Sheet: Laboratory measured value
ID	NAME	KSID	Longitude	Latitude	Cr	Zn	Ni	Cu	Cd	Pb	Hg	As	Unit
1	011001	188	120.063	29.8613	13.7247	105.182	1.7004	29.8785	0.204157	20.193	0.384648	2.26962	ppm
2	31001	17	120.001	30.0132	18.0853	121.197	24.7417	26.6256	0.316532	27.6123	0.162559	6.94435	ppm
3	031002	64	119.988	30.0058	11.8971	75.146	1.82099	18.8169	0.146067	26.0348	0.10021	6.79485	ppm
4	041001	92	120.032	30.0265	17.6839	87.6775	9.5221	17.5602	0.187789	21.6233	0.190111	4.39578	ppm
5	042001	202	120	30.0419	28.7596	82.6838	13.4211	17.7351	0.232288	20.1384	0.0675649	9.45681	ppm
6	042002	83	120	30.0389	17.0598	84.458	7.20836	16.2188	0.190301	20.3223	0.0528612	7.67966	ppm
7	042003	203	119.997	30.0413	19.9508	97.6983	5.56203	20.6762	0.219071	21.5657	0.0757603	7.15261	ppm
8	042004	130	119.997	30.0385	15.3116	93.0943	4.8997	19.7213	0.214227	21.4675	0.0732228	8.62231	ppm
9	042005	164	119.993	30.0412	16.997	88.9468	12.6519	19.4252	0.197977	20.9787	0.0593699	9.73872	ppm
10	042006	204	119.994	30.039	22.0907	79.6491	10.0635	18.0407	0.163937	20.3671	0.0589267	7.20561	ppm
11	042007	205	119.991	30.0405	12.9154	87.0865	10.9473	17.7125	0.182919	21.2865	0.052792	8.74407	ppm
12	051001	142	120.124	30.0758	27.1375	172.311	19.8128	22.0942	0.202144	24.6706	0.160504	4.61022	ppm
13	051002	46	120.116	30.0746	21.4144	125.528	9.93816	20.2312	0.215563	20.9122	0.101738	6.83622	ppm
14	051003	133	120.105	30.0706	14.8151	75.8973	5.58604	12.1436	0.134344	14.5548	0.0519917	4.16716	ppm
15	051004	206	120.095	30.066	17.8776	97.0333	10.5854	17.2896	0.171108	18.2841	0.0911888	5.54638	ppm
16	051005	207	120.093	30.0619	20.2023	91.8071	14.823	18.1702	0.19047	19.6352	0.139563	6.53551	ppm
17	051006	208	120.091	30.056	18.9323	97.2943	7.272	17.6785	0.180057	21.4093	0.197982	6.1785	ppm
18	061001	199	119.94	29.8211	10.5191	156.773	0	24.0799	0.23867	24.0617	0.0956803	4.04674	ppm
19	061002	60	119.954	29.7657	11.1218	119.974	0	16.2095	0.19194	23.8239	0.117902	3.49527	ppm
20	071001	209	119.911	29.9268	23.8467	387.963	5.68932	177.216	1.11263	71.8133	0.101054	11.4078	ppm
21	081001	210	119.936	29.8979	37.1209	155.325	26.2254	35.7273	0.264433	39.6872	0.133914	8.07698	ppm
22	081002	211	119.963	29.8999	14.6159	140.462	13.7489	21.8	0.214414	26.1794	0.0666983	2.41155	ppm
23	091001	212	119.968	29.9053	27.0549	109.702	18.1601	22.3604	0.249133	27.7907	0.119308	6.85663	ppm
24	101001	213	119.853	29.9049	12.6588	100.65	21.9668	28.4203	0.312786	28.0177	0.0773536	10.3103	ppm
25	101002	214	119.848	29.9038	20.513	91.2389	17.9961	20.8906	0.250405	25.5917	0.109128	7.08662	ppm
26	101003	215	119.842	29.9043	20.7533	86.2635	15.0024	23.1286	0.214329	26.5987	0.0533731	7.84345	ppm
27	101004	41	119.831	29.8997	23.6798	107.422	19.8565	28.1198	0.273274	31.0743	0.106392	7.27241	ppm
28	101005	75	119.834	29.8913	34.1119	115.878	30.0236	32.0678	0.469048	27.7438	0.185944	9.60891	ppm
29	101006	216	119.833	29.8885	35.4445	148.062	37.9583	39.7179	0.455542	30.5999	0.167007	10.6397	ppm
30	101007	217	119.837	29.8863	24.077	129.741	31.5621	33.0591	0.407074	27.3525	0.220511	10.8905	ppm
31	101008	106	119.835	29.8838	24.7261	83.9151	24.0855	19.9859	0.344266	19.9418	0.0975252	7.21751	ppm
32	101009	138	119.841	29.8828	29.7288	93.9331	31.7274	26.2313	0.252185	20.1427	0.147081	9.61836	ppm
33	101010	112	119.837	29.8799	25.6856	91.4408	25.6856	23.3739	0.326279	21.7886	0.106801	7.81562	ppm
34	101011	79	119.837	29.8764	14.4219	67.0556	22.8038	19.8455	0.26783	18.854	0.0829013	6.48755	ppm
35	111001	122	119.877	29.8825	72.8789	2172.39	113.811	102.455	5.59993	28.9059	0.281382	12.2165	ppm
36	111002	201	119.887	29.8834	12.4386	259.702	4.64875	36.1849	0.642408	32.6865	0.0913291	7.0053	ppm
37	111003	39	119.903	29.8785	4.27743	233.914	8.31043	39.2301	0.695449	44.2966	0.21233	4.00249	ppm
38	111004	218	119.906	29.8819	6.86591	280.437	12.548	51.0208	0.878718	55.0049	0.0884961	5.51729	ppm
39	111005	219	119.908	29.8775	19.1662	569.596	32.4628	60.134	2.35577	52.3066	0.588462	4.35615	ppm
40	111006	220	119.909	29.8736	3.90369	254.594	14.8828	38.305	0.759939	43.2646	0.13914	6.85115	ppm
41	111007	179	119.915	29.8786	16.5744	4194.09	23.2556	183.089	31.2765	159.16	0.149051	13.3079	ppm
42	111008	16	119.908	29.8643	2.8778	584.194	17.5171	134.881	2.1668	63.0935	0.0939938	7.0318	ppm
43	112001	68	119.89	29.8996	17.322	307.528	1.88282	111.965	1.02389	75.9099	0.114504	15.4742	ppm
44	112002	78	119.888	29.8981	25.0127	686.926	5.05183	170.653	0.951286	98.3821	0.128338	11.7441	ppm
45	112003	84	119.888	29.8961	9.59865	280.48	3.98905	92.2468	0.548332	73.2435	0.129974	12.3152	ppm
46	112004	70	119.889	29.8942	12.4754	496.116	3.90642	72.9619	0.958293	67.5252	0.138723	11.0029	ppm
47	112005	221	119.894	29.8956	8.45021	793.941	7.31511	151.095	1.10848	75.0752	0.143715	11.1905	ppm
48	112006	222	119.892	29.8934	5.83922	260.528	5.21802	83.4884	0.889145	75.8174	0.113192	9.10398	ppm
49	112007	168	119.888	29.8912	11.444	238.864	9.7396	70.7338	0.660364	78.1306	0.227556	11.8718	ppm
50	112008	126	119.892	29.891	14.0828	355.967	9.55617	134.541	0.818404	149.237	1.22753	6.04319	ppm
51	112009	3	119.892	29.8863	17.5538	800.876	21.4131	297.294	1.63342	153.036	0.234505	14.2396	ppm
52	112010	11	119.896	29.8799	23.8235	692.628	14.2193	165.891	7.41046	86.1115	0.191948	8.20073	ppm
53	112011	148	119.898	29.8813	16.0123	379.211	11.1832	146.017	0.754057	76.4975	0.363295	16.6219	ppm
54	112012	42	119.9	29.8772	16.2066	428.645	11.9954	82.6919	0.464883	61.171	0.192132	3.8334	ppm
55	112013	223	119.898	29.8745	10.9865	286.636	14.4429	65.672	0.448702	44.8416	0.119184	7.00545	ppm
56	112014	192	119.9	29.871	22.5966	1114.6	47.4403	186.016	2.62924	76.9352	0.144336	14.1815	ppm
57	112015	108	119.941	29.8566	24.1012	125.151	15.1888	18.4525	0.255056	27.3469	0.0528858	9.53764	ppm
58	112016	2	119.926	29.8538	23.2108	121.5	10.5032	24.3778	0.195832	28.5734	0.077389	7.48452	ppm
59	112017	51	119.938	29.8546	18.7094	139.822	7.73323	25.6943	0.257578	32.4366	0.0738612	7.75711	ppm
60	112018	161	119.933	29.8507	7.56819	169.451	8.72266	29.6314	0.372333	31.8706	0.244816	7.42481	ppm
61	112019	10	119.928	29.8482	9.67264	93.9264	8.01811	16.0362	0.170046	23.476	0.0855155	5.70768	ppm
62	112020	224	119.918	29.8426	6.87923	234.019	11.6322	86.3031	0.27876	55.7663	0.180321	11.9429	ppm
63	112021	225	119.772	30.0217	18.431	85.6351	18.8071	25.0762	0.218706	18.1371	0.136762	5.41152	ppm
64	112022	12	119.794	30.0172	14.1049	96.2156	11.5862	27.832	0.111138	25.3329	0.0978731	7.9565	ppm
65	121001	143	119.835	29.9221	24.8332	95.9243	13.8774	25.1984	0.229244	22.9288	0.103422	7.7482	ppm
66	121002	177	119.83	29.9219	21.2546	105.393	20.2485	28.5491	0.226261	25.2988	0.0963756	9.65997	ppm
67	121003	100	119.83	29.9183	22.0006	106.274	13.5484	27.7183	0.24274	25.463	0.123115	9.74015	ppm
68	121004	139	119.82	29.9041	21.8403	107.227	14.19	28.2567	0.26908	24.2287	0.0968667	9.51432	ppm
69	131001	67	119.684	30.0853	32.3637	151.383	33.8881	36.3506	0.298071	17.1617	0.084294	12.3053	ppm
70	131002	226	119.701	30.0633	30.9776	105.125	29.1115	26.7477	0.245737	25.2742	0.0556644	5.74437	ppm
71	131003	21	119.7	30.0521	31.54	99.7378	33.3253	21.5424	0.149404	24.9411	0.0842294	2.68435	ppm
72	131004	200	119.697	30.0453	37.445	110.073	33.801	28.0209	0.20553	30.2144	0.112096	7.62887	ppm
73	131005	103	119.678	30.0185	24.228	95.6947	23.1323	20.2103	0.273108	25.3793	0.181375	4.51919	ppm
74	131006	25	119.686	30.0176	20.1265	87.9783	17.7162	18.3188	0.245385	21.7603	0.0844148	5.2736	ppm
75	131007	173	119.692	30.0145	17.4261	89.5472	9.03104	22.7684	0.266331	21.936	0.190045	4.73011	ppm
76	131008	190	119.718	30.0176	1.99879	98.6903	12.2426	17.4894	0.213763	31.338	0.133658	4.88813	ppm
77	131009	154	119.719	30.0052	12.4003	85.4906	5.48475	12.6388	0.177125	24.7477	0.0744746	3.38865	ppm
78	131010	227	119.723	29.9924	12.4683	100.117	9.13518	16.0483	0.221789	27.8445	0.147218	3.07493	ppm
79	131011	228	119.786	30.0084	27.7831	108.428	19.3007	25.4474	0.146747	23.6963	0.132847	3.69373	ppm
80	131012	54	119.779	30.0057	16.7946	85.7473	13.2465	24.6006	0.1981	23.6729	0.0644067	5.22128	ppm
81	131013	229	119.772	30.0038	24.2765	84.2685	21.6073	24.5307	0.165227	26.2664	0.120271	5.76156	ppm
82	131014	140	119.766	30.0011	25.0966	77.2391	22.4164	17.2996	0.166627	22.1065	0.120401	3.93398	ppm
83	131015	150	119.792	30.0043	23.9028	85.4707	27.8866	22.3334	0.163905	24.5735	0.0945471	10.0871	ppm
84	131016	13	119.798	30.0046	29.6191	191.248	26.6828	102.518	2.46944	22.1321	0.0405441	7.52469	ppm
85	131017	230	119.768	29.9665	10.2151	99.0985	25.2443	46.0268	0.19558	43.368	0.0857146	3.0356	ppm
86	131018	43	119.76	29.9647	16.463	86.5482	25.0472	20.1084	0.147342	22.5021	0.108175	0.909429	ppm
87	131019	231	119.752	29.9566	15.6934	96.735	14.9578	17.2872	0.152301	23.1424	0.110753	2.46066	ppm
88	131020	232	119.747	29.9509	28.4359	111.041	29.2584	28.6709	0.205861	23.4486	0.0926199	11.7558	ppm
89	132001	233	119.806	30.0126	14.5176	61.3527	11.4879	22.597	0.12968	17.8953	0.085833	7.33839	ppm
90	132002	151	119.762	29.9948	2.48489	89.9531	6.46072	15.7791	0.14759	19.4761	0.091896	1.04557	ppm
91	132003	93	119.762	29.9928	6.04526	86.3968	8.18629	15.6169	0.142221	18.8733	0.459596	0.846429	ppm
92	132004	27	119.905	30.1064	21.7783	102.383	24.4067	25.0325	0.203151	25.465	0.200982	3.88017	ppm
93	132005	194	119.908	30.106	27.1052	107.603	26.2874	27.3389	0.207805	26.4341	0.188399	5.64633	ppm
94	133001	234	119.656	30.1067	41.4941	131.632	34.2167	35.7487	0.32683	29.1807	0.137817	24.7724	ppm
95	133002	14	119.678	30.0942	28.7138	118.262	17.2769	28.1055	0.311932	21.0555	0.671198	11.3314	ppm
96	133003	128	119.697	30.085	33.6329	131.394	25.7267	36.8958	0.30569	27.2773	0.696322	10.8759	ppm
97	133004	97	119.7	30.0694	29.6537	106.851	26.2227	29.5312	0.268851	31.2168	0.122734	10.169	ppm
98	133005	235	119.69	30.0447	24.9481	91.1371	15.6562	30.0396	0.10523	27.6537	0.190194	3.70175	ppm
99	133006	56	119.707	30.0438	31.5247	72.9644	22.2452	24.5333	0.211081	30.4513	0.180505	4.16162	ppm
100	133007	88	119.691	30.0369	16.5746	75.0353	12.0776	40.8583	0.218566	28.1198	0.102764	3.35166	ppm
101	133008	90	119.662	30.0315	34.253	102.15	26.4516	32.0589	0.331437	25.2151	0.119293	5.08672	ppm
102	133009	96	119.684	30.0307	35.7026	85.4886	17.0483	20.2603	0.284638	29.4585	0.12173	5.05083	ppm
103	133010	236	119.693	30.0325	132.586	362.044	19.299	36.7182	0.29861	29.1184	0.185698	3.25776	ppm
104	133011	48	119.668	30.0244	30.4304	90.6519	20.9689	28.2568	0.382554	31.2687	0.260034	4.8832	ppm
105	133012	237	119.677	30.0245	36.2538	95.3246	22.9438	27.7608	0.371262	30.7468	0.253274	5.62431	ppm
106	133013	238	119.684	30.0216	32.9699	73.2666	7.70562	20.3378	0.318343	26.0799	0.106697	4.45505	ppm
107	133014	197	119.695	30.0223	29.062	90.8344	23.2747	26.9232	0.217547	32.1513	0.195294	5.69192	ppm
108	133015	119	119.704	30.0241	24.5483	86.4855	27.0661	26.1848	0.446278	27.2116	0.114898	6.73883	ppm
109	133016	163	119.669	30.0191	24.3395	60.9782	19.1609	16.8305	0.290922	18.8833	0.150936	5.55516	ppm
110	133017	23	119.703	30.018	23.4471	87.9266	19.6242	23.702	0.338729	28.029	0.148232	3.72335	ppm
111	133018	239	119.672	30.0145	43.2899	122.046	13.4303	26.991	0.603712	24.7947	0.141046	8.88796	ppm
112	133019	240	119.694	30.017	31.4399	116.921	29.7984	31.5662	0.291313	26.005	0.0851155	7.32939	ppm
113	133020	241	119.684	30.0111	6.44849	68.9104	15.4258	11.8855	0.215878	20.2503	0.126492	5.39845	ppm
114	133021	50	119.698	30.0143	28.1643	113.398	22.8526	31.0055	0.278157	25.7254	0.0931519	6.31926	ppm
115	133022	91	119.772	30.0362	19.5097	230.99	26.7633	26.2631	0.643322	149.419	0.145136	5.42601	ppm
116	133025	80	119.774	30.0276	27.0554	109.587	24.325	18.2438	0.282366	22.8923	0.0999973	5.7959	ppm
117	133031	71	119.725	30.0157	0.873261	61.253	0	11.9762	0.157237	29.1365	0.190783	3.26352	ppm
118	133032	86	119.718	30.0232	20.747	80.2984	5.50691	17.5453	0.232041	24.34	0.0769945	4.16798	ppm
119	133035	47	119.793	30.0116	25.3998	76.4498	25.7752	24.7742	0.185226	25.8197	0.075588	3.83637	ppm
120	133036	105	119.799	30.0159	29.1426	87.5529	27.6417	24.2647	0.166621	26.1478	0.0726858	5.56876	ppm
121	133037	242	119.726	30.0118	5.56561	80.5748	7.71596	11.7637	0.168112	24.774	0.0619153	2.89223	ppm
122	133038	66	119.702	30.0087	1.22545	73.1591	8.45558	11.7643	0.131993	24.6751	0.0703587	3.23859	ppm
123	133039	243	119.739	30.0073	15.5573	87.5256	22.3873	23.9051	0.183983	26.1003	0.13794	3.98733	ppm
124	133041	55	119.762	30.0089	20.0507	60.7634	13.3264	19.6839	0.161154	26.3051	0.103104	5.81571	ppm
125	133042	146	119.782	30.0077	31.7963	114.085	29.8885	25.0555	0.223497	22.964	0.111098	4.56414	ppm
126	133043	167	119.695	30.0062	22.6917	94.9271	28.4907	22.8178	0.221136	26.9094	0.122905	2.53583	ppm
127	133044	147	119.706	30.0039	4.70815	75.4512	7.7262	10.9857	0.138693	25.4429	0.0937125	5.3334	ppm
128	133045	244	119.743	30.004	34.4365	122.003	24.9664	29.394	0.238952	30.8152	0.142199	6.01207	ppm
129	133046	113	119.756	30.0029	19.7397	133.274	20.3684	25.2719	0.291944	31.6786	0.109466	5.89809	ppm
130	133047	49	119.796	30.0037	27.5352	76.1639	24.1249	26.5247	0.129643	27.2644	0.178824	4.92927	ppm
131	133048	186	119.696	29.9997	23.0245	167.312	19.9546	39.0138	0.242338	31.1031	0.245533	3.27439	ppm
132	133049	52	119.709	29.9976	9.44602	80.1023	12.0909	12.0909	0.184875	26.204	0.200336	3.37933	ppm
133	133051	9	119.759	29.9997	17.7631	75.3662	8.24714	12.4342	0.167341	22.9215	0.0964877	3.13968	ppm
134	133052	104	119.789	29.9977	24.044	86.7041	14.4507	24.5297	0.166127	22.6422	0.17475	5.61042	ppm
135	133053	4	119.692	29.9954	7.88732	71.8485	0	12.5704	0.148986	25.3449	0.163633	3.37727	ppm
136	133054	31	119.709	29.9922	3.77155	99.0661	0	16.8463	0.204152	26.8354	0.14721	2.95604	ppm
137	133056	245	119.757	29.9933	10.3677	131.196	0	17.9195	0.18359	25.8368	0.126878	3.84878	ppm
138	133057	246	119.782	29.9913	21.9735	84.5917	5.71566	23.6247	0.166232	22.6919	0.181713	4.09799	ppm
139	133058	247	119.692	29.9868	25.1423	85.6297	24.535	20.5268	0.195058	20.4122	0.0841614	10.5164	ppm
140	133059	15	119.718	29.983	18.4515	100.978	0	20.0945	0.164711	28.0888	0.167878	5.43098	ppm
141	133061	248	119.754	29.9855	12.0097	120.71	0	16.6666	0.214202	27.3596	0.129014	4.18729	ppm
142	133062	121	119.785	29.9837	19.8059	188.716	3.11413	124.939	0.354822	73.3385	0.209361	2.52085	ppm
143	133063	111	119.685	29.9818	27.7008	111.408	19.9591	26.4912	0.253515	21.0062	0.091413	18.2725	ppm
144	133064	134	119.705	29.9787	29.4726	102.03	17.6086	25.4763	0.25793	21.5245	0.0620658	15.6304	ppm
145	133065	249	119.727	29.978	18.8606	80.975	15.9687	19.2378	0.140434	21.0052	0.0681325	7.82649	ppm
146	133066	117	119.75	29.9779	9.96185	103.871	4.73795	14.8213	0.18098	25.2151	0.169635	4.1913	ppm
147	133067	184	119.78	29.9767	17.7043	101.077	11.9284	30.2605	0.180001	25.8226	0.112535	1.96625	ppm
148	133068	94	119.694	29.9726	2.81092	98.3823	0	13.0325	0.145693	26.3404	0.181508	2.41449	ppm
149	133069	152	119.716	29.9736	5.99646	106.278	4.59304	17.8618	0.19733	26.9912	0.137313	6.67557	ppm
150	133071	89	119.771	29.9724	18.3138	80.328	12.2513	19.9557	0.183032	24.2697	0.134827	4.31066	ppm
151	133072	22	119.689	29.9666	1.25494	67.8921	0.250987	10.416	0.148384	21.479	0.0845726	3.0392	ppm
152	133073	162	119.699	29.9678	4.70987	66.5579	10.1634	11.8986	0.123446	22.9366	0.0976369	1.93474	ppm
153	133074	129	119.716	29.9654	322.773	379.057	61.7723	147.028	0.216313	24.8182	0.124937	9.59703	ppm
154	133075	30	119.735	29.9656	31.5247	143.362	34.9023	43.5341	0.254762	33.4832	0.200538	8.83201	ppm
155	133076	45	119.751	29.9639	4.76898	79.1162	0	13.5733	0.225372	26.0039	0.0778968	3.54823	ppm
156	133077	57	119.686	29.9599	2.91305	119.435	2.91305	19.3781	0.170008	25.7559	0.0669608	2.95272	ppm
157	133078	182	119.708	29.9602	4.12815	93.0125	5.2892	22.8339	0.11611	23.6796	0.123003	6.95919	ppm
158	133079	82	119.719	29.9593	9.47987	58.5224	12.1342	11.2494	0.145608	22.4049	0.0789168	2.21091	ppm
159	133080	72	119.743	29.9554	19.1964	109.569	19.9443	22.9359	0.22449	21.5219	0.0751666	14.2389	ppm
160	133081	166	119.763	29.9567	20.0693	92.2464	24.5426	28.895	0.190291	25.444	0.137717	3.07403	ppm
161	133082	28	119.674	29.9541	6.42186	77.4329	2.59345	9.13881	0.170587	24.3236	0.076239	2.9709	ppm
162	133083	19	119.683	29.9534	2.38125	91.4901	0	13.4102	0.157476	25.9501	0.101698	3.38485	ppm
163	133084	35	119.703	29.9543	3.30049	77.4347	0	13.4559	0.136234	23.0725	0.107657	3.585	ppm
164	133085	109	119.719	29.9527	4.78838	59.4251	0	13.7513	0.14843	23.2244	0.129429	3.70265	ppm
165	133087	196	119.671	29.9487	7.87424	99.478	4.46207	13.5175	0.165514	20.9266	0.0677618	4.10314	ppm
166	133088	76	119.689	29.9476	4.64062	152.109	0	27.8438	0.19123	24.8475	0.083742	4.27974	ppm
167	133089	193	119.713	29.9495	2.52761	70.6466	0	11.2479	0.15791	22.0352	0.0763531	4.00142	ppm
168	133090	250	119.74	29.9456	17.4737	81.9159	26.1486	20.9437	0.204143	16.1175	0.0647536	12.636	ppm
169	133091	102	119.672	29.9394	0.748696	122.287	2.1213	17.22	0.144234	17.3767	0.0420727	2.53851	ppm
170	133092	185	119.697	29.9371	1.21458	69.9598	1.82187	9.71664	0.170138	21.7356	0.0905912	3.02323	ppm
171	133093	158	119.709	29.9404	3.82276	76.4551	0	16.8201	0.184461	22.0772	0.0856751	3.38543	ppm
172	133094	127	119.665	29.9304	6.12667	75.8175	0	7.78597	0.0841166	19.3444	0.0312896	2.90278	ppm
173	133095	74	119.68	29.9306	4.45471	99.4884	0	16.5814	0.123727	23.2828	0.0547386	2.56742	ppm
174	133096	44	119.707	29.9312	6.81575	59.1961	1.13596	10.7285	0.162727	20.7194	0.0815235	3.74	ppm
175	133097	34	119.689	29.9239	2.48338	93.8717	3.84924	10.1819	0.200137	32.204	0.0452655	1.59451	ppm
176	133098	24	119.701	29.9225	1.89954	141.832	5.06544	34.445	0.279878	36.0857	0.0961578	3.53127	ppm
177	133099	251	119.697	29.9175	17.9852	94.6901	17.747	18.6998	0.164373	29.2475	0.249106	2.44002	ppm
178	133100	18	119.699	29.9124	0.985655	69.119	7.51562	10.4726	0.197068	28.3568	0.105133	2.08385	ppm
179	141001	81	119.642	30.012	30.5046	118.237	21.807	36.8072	0.284096	22.104	0.149245	11.166	ppm
180	141002	123	119.648	30.0006	23.2632	98.9324	16.6166	31.4436	0.21344	25.6478	0.980892	9.62087	ppm
181	141003	65	119.641	30.001	18.0211	65.7892	4.07325	16.1696	0.186598	14.6706	0.106908	3.92538	ppm
182	141004	101	119.654	29.9837	24.2658	90.0586	14.1342	20.3883	0.219818	18.2564	0.157332	11.2924	ppm
183	141005	252	119.664	29.977	14.5759	95.8209	3.29543	15.4632	0.213696	19.9444	0.184969	5.77119	ppm
184	141006	99	119.662	29.9723	0	78.2063	0.126752	12.4217	0.174272	18.8805	0.104496	4.27993	ppm
185	141007	156	119.656	29.9708	15.4595	87.5596	6.26378	13.8603	0.265704	18.3857	0.131179	6.49197	ppm
186	151001	189	119.727	29.9309	26.8361	98.8631	23.5449	27.2158	0.264639	17.691	0.211883	13.493	ppm
187	151002	187	119.729	29.9281	25.7874	98.2439	24.1521	28.3033	0.257742	17.9576	0.157904	16.1253	ppm
188	151003	253	119.726	29.9239	35.9934	115.228	30.7111	33.6594	0.333148	21.7626	0.13815	20.2789	ppm
189	151004	254	119.721	29.9217	28.322	107.383	23.1397	30.0093	0.29908	20.4227	0.336949	15.2866	ppm
190	151005	255	119.719	29.9149	31.0989	112.964	21.7569	31.3447	0.315697	24.8983	0.173636	13.1264	ppm
191	151006	256	119.724	29.908	23.4175	84.1294	14.8682	21.8067	0.261452	16.3372	0.0907235	13.3443	ppm
192	151007	172	119.727	29.904	24.5997	90.0374	22.2973	26.0539	0.256019	17.1054	0.0963662	15.9286	ppm
193	151008	257	119.731	29.9017	20.6423	93.6841	23.9401	26.2609	0.303423	17.5955	0.0905995	15.3104	ppm
194	151009	124	119.735	29.9002	22.495	96.0802	19.1906	25.0368	0.35028	17.6345	0.0989184	12.5134	ppm
195	151011	258	119.758	29.8997	18.7197	67.2149	15.5788	24.2476	0.181172	14.9828	0.0825721	3.50907	ppm
196	151012	259	119.748	29.892	33.106	113.56	25.4854	31.6069	0.327225	19.9081	0.136903	18.3016	ppm
197	151013	132	119.753	29.8938	24.3067	71.393	23.9249	18.071	0.226784	14.8584	0.0918413	6.08255	ppm
198	171001	38	119.922	30.1024	19.3601	71.4061	5.15431	23.1316	0.176265	29.9021	0.128469	9.01013	ppm
199	172001	29	119.994	30.0662	16.744	89.9212	8.80608	19.3486	0.133102	18.4005	0.0575241	6.94931	ppm
200	172002	260	119.998	30.0688	18.9989	81.7939	6.53858	19.8625	0.137952	17.6734	0.0455388	7.5102	ppm
201	181001	261	120.004	30.0718	22.4931	120.823	26.6721	24.9513	0.226789	30.096	0.0822189	9.46549	ppm
202	181002	262	120.006	30.069	23.6996	122.227	22.8574	27.068	0.27996	29.168	0.096204	10.9395	ppm
203	181003	263	120.009	30.066	23.7826	120.171	22.6501	22.5243	0.252429	25.35	0.0827934	13.8782	ppm
204	181004	264	120.004	30.0661	34.8804	117.454	26.3383	27.0501	0.223383	26.8432	0.0854889	15.3234	ppm
205	181005	144	120.007	30.0636	18.083	113.079	27.6067	25.4367	0.226984	27.6616	0.318456	10.259	ppm
206	181006	174	120.003	30.0612	27.119	119.419	24.8591	26.2864	0.250054	29.0288	0.185835	9.60855	ppm
207	181007	265	119.999	30.0562	20.1782	148.404	20.9994	39.3006	0.278158	24.4668	0.0713415	9.58629	ppm
208	181008	58	120.063	30.0651	28.8001	125.844	22.5392	28.4245	0.202985	29.1077	0.0926944	9.70379	ppm
209	182001	170	120.001	30.0657	21.7438	126.14	25.94	28.7375	0.20838	27.1806	0.104523	9.38245	ppm
210	182002	107	119.998	30.0639	40.5269	168.333	28.9659	39.8917	0.274225	34.69	0.112997	10.4436	ppm
211	182003	118	119.998	30.0618	13.256	109.925	17.758	23.8858	0.176627	21.2166	0.085791	12.5452	ppm
212	182004	266	119.992	30.0602	23.2834	147.252	21.3956	45.6859	0.191712	26.1097	0.0950838	11.2274	ppm
213	182006	5	119.994	30.0592	20.4698	130.701	19.411	28.7048	0.18998	24.9468	0.0876288	9.48686	ppm
214	182014	267	120.017	30.0626	21.5071	142.826	26.2601	28.993	0.288963	26.9321	0.109468	17.1577	ppm
215	182016	268	120.02	30.0616	19.9529	138.029	28.7929	39.6533	0.215604	23.5465	0.0846878	8.44513	ppm
216	182017	269	120.042	30.0563	19.794	98.7224	24.495	23.5053	0.194066	18.972	0.0878143	10.3663	ppm
217	182018	115	119.982	30.0465	12.3185	130.727	16.0895	31.6763	0.212573	22.3061	0.0788601	10.1344	ppm
218	182020	61	119.962	30.0404	18.9662	243.903	22.3487	82.6298	0.375449	35.2331	0.148047	12.3564	ppm
219	182021	270	119.959	30.0404	20.6268	222.648	12.7401	70.6165	0.405312	28.399	0.376336	11.3279	ppm
220	191001	53	119.822	30.1129	33.5254	289.549	17.83	42.566	1.00608	105.292	0.134598	10.5173	ppm
221	191002	136	119.804	30.0869	19.4015	75.0862	14.1102	24.8187	0.131772	17.6195	0.074714	9.71151	ppm
222	201001	135	119.857	29.9892	26.9449	82.5495	16.6569	23.3931	0.181094	22.7508	0.170403	3.89862	ppm
223	201002	271	119.877	29.9833	22.0666	85.1873	16.2934	26.4286	0.269193	20.9448	0.133919	5.29888	ppm
224	201003	272	119.882	29.9821	21.4399	109.991	19.7907	33.2382	0.287434	23.7052	0.132553	11.5014	ppm
225	201004	110	119.885	29.9838	32.7049	99.1172	18.0441	30.5747	0.284971	23.5771	0.141746	8.52418	ppm
226	212001	273	119.961	30.0379	20.5398	232.267	18.3437	97.4025	0.500633	27.5357	0.158402	11.3821	ppm
227	212002	274	119.957	30.0379	21.6131	227.246	14.3264	85.4643	0.482031	29.6354	0.19153	12.0387	ppm
228	212003	155	119.957	30.0351	21.175	164.139	17.0684	53.1301	0.288409	22.2217	0.0925405	10.4547	ppm
229	212004	169	119.955	30.0347	24.144	177.477	12.1352	73.4432	0.326575	22.6468	0.131056	9.5762	ppm
230	212005	198	119.956	30.0326	19.1326	142.023	16.4344	41.2087	0.284665	23.6896	0.102377	10.2915	ppm
231	212006	191	119.954	30.0319	22.6697	218.725	19.0575	87.1912	0.702767	26.6875	0.181244	11.81	ppm
232	212007	275	119.956	30.0285	21.6494	163.273	11.469	58.6338	0.251819	20.1489	0.0940475	9.83895	ppm
233	212008	276	119.959	30.0266	16.0359	211.16	13.9549	78.833	0.259335	20.7311	0.0856441	10.0035	ppm
234	212009	277	119.95	30.0282	25.6144	189.818	15.4676	98.4977	0.245613	23.3073	0.151936	11.468	ppm
235	212010	278	119.95	30.0244	17.0334	131.824	16.91	30.1171	0.235899	21.9899	0.0745025	9.48582	ppm
236	212011	114	119.953	30.0262	17.487	204.472	19.2356	58.5813	0.428221	24.9134	0.142894	10.5896	ppm
237	212012	137	119.953	30.0237	25.9337	156.369	19.9294	47.0129	0.230914	24.114	0.097651	10.2478	ppm
238	212013	279	119.956	30.0235	17.9727	136.716	15.7416	40.6554	0.202052	22.4294	0.0863793	8.10165	ppm
239	212014	145	119.929	30.0793	23.164	152.981	28.9859	32.7021	0.269652	26.5031	0.135802	10.1641	ppm
240	212015	280	119.931	30.0793	27.8106	161.054	26.9453	45.4857	0.235127	24.5049	0.141562	9.75688	ppm
241	221001	159	119.894	30.0743	24.6593	92.7661	12.9168	24.3071	0.156536	21.1901	0.259444	9.57813	ppm
242	221002	281	119.893	30.067	23.3731	173.129	21.2044	31.2043	0.334272	42.018	0.127209	11.6282	ppm
243	221003	77	119.889	30.0562	18.5943	132.962	20.25	32.349	0.308443	39.3227	0.173145	13.8709	ppm
244	221004	8	119.857	30.0545	27.4204	91.8585	16.0784	23.6813	0.168935	21.7065	0.0971439	7.38705	ppm
245	221005	282	119.862	30.053	14.0569	85.7709	20.2515	23.9444	0.179534	21.2231	0.0921753	9.0832	ppm
246	221006	120	119.851	30.0487	23.2899	125.526	17.1987	27.5896	0.228006	37.6885	0.100956	7.58103	ppm
247	221008	36	119.863	30.0458	19.3592	159.838	20.9725	28.4183	0.329499	45.5259	0.291639	12.2669	ppm
248	221009	283	119.863	30.0408	24.4242	128.542	21.9062	26.8162	0.283578	25.665	0.157619	7.20465	ppm
249	221010	160	119.858	30.0389	24.1456	119.663	17.0439	28.7616	1.00345	20.6961	0.137522	5.37482	ppm
250	221011	284	119.854	30.0365	27.6736	111.579	20.85	24.5145	0.212042	20.162	0.109626	5.45576	ppm
251	221012	131	119.846	30.0349	41.2634	123.669	22.0795	36.0753	0.167342	20.6746	0.0958148	9.43389	ppm
252	222001	285	119.929	30.0761	37.4879	148.406	29.5008	36.7149	0.282103	33.4113	0.131245	10.3812	ppm
253	222002	180	119.932	30.0762	30.5862	133.861	31.7007	34.1773	0.250907	30.4569	0.1377	10.1488	ppm
254	222003	37	119.899	30.0547	32.3676	222.022	30.8504	63.8502	0.576842	60.1274	0.490519	13.3083	ppm
255	222004	95	119.901	30.0526	38.9759	158.614	29.2965	35.6204	0.522951	56.1867	0.202293	13.325	ppm
256	222006	153	119.899	30.0502	37.4065	190.607	30.6402	50.0456	0.440993	49.2357	0.168924	11.1941	ppm
257	222007	286	119.895	30.0532	29.1843	173.456	28.2961	39.8429	0.498017	52.0439	0.165475	10.1557	ppm
258	222008	287	119.894	30.0502	42.0256	201.247	19.762	64.164	0.402156	46.3977	0.151609	11.708	ppm
259	222009	1	119.891	30.052	33.037	177.337	16.7084	36.8343	0.46225	52.1828	0.269563	9.59023	ppm
260	222010	288	119.891	30.0492	33.0535	235.3	20.3893	81.3039	0.401343	48.4095	0.187457	13.9872	ppm
261	222011	289	119.889	30.0495	27.8858	162.95	13.2155	52.0131	0.265206	42.2599	0.144795	12.5207	ppm
262	222012	26	119.721	30.0819	42.8597	89.3751	23.5728	25.8419	0.164953	18.9536	0.133733	3.3451	ppm
263	222013	40	119.726	30.0816	33.2076	93.0319	18.6317	29.4052	0.196551	24.3551	0.11837	3.26734	ppm
264	231001	87	119.555	30.1479	31.0245	147.209	31.0245	27.2563	0.334775	18.6845	0.134644	8.85033	ppm
265	231002	171	119.551	30.1417	33.6875	155.774	38.2365	33.1957	0.409352	21.7193	0.135018	9.71937	ppm
266	231003	290	119.537	30.1347	54.0921	119.494	34.791	35.7745	0.19373	19.4554	0.104095	9.95383	ppm
267	231004	62	119.55	30.1266	34.655	285.07	30.2911	32.2163	0.538903	22.8538	0.208067	10.198	ppm
268	231005	32	119.552	30.1187	41.2597	264.853	38.4185	33.2301	0.490048	25.2075	0.255958	13.4541	ppm
269	231006	85	119.56	30.1095	31.3804	171.423	37.9026	29.4114	0.425977	21.7393	0.213732	17.9196	ppm
270	231007	291	119.576	30.1063	43.6157	141.624	44.1228	46.1515	0.252795	20.1667	0.171616	13.7867	ppm
271	231008	157	119.518	30.0992	19.5749	133.331	29.0545	33.7328	0.54323	18.129	0.0979725	9.51363	ppm
272	231009	292	119.533	30.1008	26.784	174.54	52.5525	41.3819	0.783746	19.8857	0.168799	12.9109	ppm
273	231010	33	119.544	30.1009	26.493	148.336	35.9904	33.3661	0.433791	19.1644	0.157586	15.4418	ppm
274	231011	293	119.544	30.0873	47.1801	292.044	44.9393	32.8642	0.254755	16.5885	0.115411	24.3978	ppm
275	241001	176	119.594	30.0859	29.8974	131.647	23.0075	29.7744	0.220572	19.6309	0.117367	52.968	ppm
276	241002	149	119.579	30.0819	23.1928	142.291	28.9596	31.2162	0.334026	19.0627	0.150488	20.1546	ppm
277	241003	20	119.581	30.0745	9.33027	164.667	35.1777	33.7907	0.41089	20.4076	0.141436	13.257	ppm
278	241004	294	119.583	30.0693	47.037	176.264	44.41	40.0315	0.415382	19.635	0.134226	22.4327	ppm
279	241005	59	119.585	30.0635	30.8336	173.408	35.6436	35.8903	0.427758	21.8741	0.133222	13.9966	ppm
280	241006	6	119.557	30.0396	26.289	130.937	33.909	34.544	0.242252	21.4447	0.135699	18.6875	ppm
281	241007	63	119.551	30.0236	14.2556	109.497	22.2436	27.6509	0.179438	16.8063	0.0918848	28.815	ppm
282	241008	73	119.569	30.0186	37.7371	128.149	35.3785	36.2958	0.233294	20.1993	0.172128	27.6148	ppm
283	241009	175	119.559	30.0047	30.1939	104.936	33.04	32.7925	0.249431	21.3159	0.141913	12.4817	ppm
284	241010	98	119.548	29.9951	30.885	111.135	33.6697	33.5432	0.2332	25.1328	0.127654	8.13822	ppm
285	251001	295	119.739	30.085	24.646	89.4048	22.1311	28.1669	0.133019	22.9807	0.0996553	14.1494	ppm
286	251002	296	119.708	30.0237	19.0682	60.5772	2.20517	16.9927	0.157948	16.7276	0.131066	4.48781	ppm
287	252001	183	119.757	30.0809	28.8764	75.5701	27.6476	18.4317	0.119188	15.9565	0.0846423	7.41989	ppm
288	252002	181	119.742	30.0759	34.5868	131.48	26.7205	32.9636	0.225042	38.8641	0.466075	11.5609	ppm
289	252003	297	119.743	30.0719	29.0197	204.886	21.0946	35.4297	0.249467	100.468	0.0980776	17.1382	ppm
290	252004	195	119.74	30.0726	26.7385	120.507	27.1048	33.6979	0.255313	39.2111	0.137441	9.51012	ppm
291	252005	298	119.737	30.0709	18.0779	69.9706	7.15313	27.9622	0.117275	31.0128	0.347345	4.47693	ppm
292	252006	178	119.744	30.0666	21.7748	86.8663	13.8567	21.1926	0.202257	27.6733	0.081443	5.97999	ppm
293	252007	165	119.741	30.0667	15.3086	123.326	16.2883	30.9846	0.263636	28.5543	0.173196	9.00271	ppm
294	252008	299	119.736	30.0661	22.8843	101.984	16.6658	25.123	0.168105	29.4581	0.137615	7.7409	ppm
295	252009	7	119.736	30.0629	25.6622	108.948	21.2297	27.5286	0.240996	29.6581	0.103834	9.70993	ppm
296	252010	141	119.739	30.063	11.9604	68.6478	0.872114	18.439	0.0908493	26.0956	0.132757	6.93156	ppm
297	252011	69	119.736	30.0605	26.1466	109.917	15.231	27.6697	0.189789	26.4583	0.152102	9.92507	ppm
298	252012	300	119.738	30.0563	25.2662	111.791	16.0893	40.1637	0.167338	39.6102	0.112438	12.3689	ppm
299	252013	125	119.756	30.0534	23.2993	74.5093	16.0183	17.5959	0.184958	23.9736	0.167365	3.82486	ppm
300	252014	301	119.764	30.0541	27.0391	114.946	14.1747	22.8701	0.330558	27.4746	0.0979812	5.9933	ppm
301	252015	116	119.746	30.0472	19.2824	125.938	4.94111	20.367	0.166465	22.6274	0.102827	3.88101	ppm

## Sheet: PXRF measured value
ID	NAME	KSID	Longitude	Latitude	Cr	Ni	Cu	Zn	As	Cd	Hg	Pb	Unit
1	011001	188	120.063	29.8613			26.45	99.2	10.17			14.77	ppm
2	31001	17	120.001	30.0132				98.38		28.68		18.12	ppm
3	031002	64	119.988	30.0058				79.82	11.34			31.62	ppm
4	041001	92	120.032	30.0265				95.93				15.54	ppm
5	042001	202	120	30.0419		44.17		73.39	12.07			17.62	ppm
6	042002	83	120	30.0389				97.27				22.86	ppm
7	042003	203	119.997	30.0413			32.03	97.69		21.11		22.78	ppm
8	042004	130	119.997	30.0385				94.6	12.55			24.08	ppm
9	042005	164	119.993	30.0412			29.88	99.81				33.72	ppm
10	042006	204	119.994	30.039				91.89				22	ppm
11	042007	205	119.991	30.0405				88.6	17.23			23.77	ppm
12	051001	142	120.124	30.0758				161.7				32.85	ppm
13	051002	46	120.116	30.0746		56.21	35.52	106.93				29.13	ppm
14	051003	133	120.105	30.0706				74.28	11.35				ppm
15	051004	206	120.095	30.066				97.07	10.88			18.21	ppm
16	051005	207	120.093	30.0619				97.86	11.08			24.39	ppm
17	051006	208	120.091	30.056				83.53	11.4			14.46	ppm
18	061001	199	119.94	29.8211		59.01	27.08	174.68	11.65	21.95		30.58	ppm
19	061002	60	119.954	29.7657			24.61	119.09				32.02	ppm
20	071001	209	119.911	29.9268			160.76	370.73				103.62	ppm
21	081001	210	119.936	29.8979			35.86	163.21	16.16			48.73	ppm
22	081002	211	119.963	29.8999				105.39				25.78	ppm
23	091001	212	119.968	29.9053				106.35				42.44	ppm
24	101001	213	119.853	29.9049			26.46	97.65	14.32			22.97	ppm
25	101002	214	119.848	29.9038			26.78	100.11	14.72			26.75	ppm
26	101003	215	119.842	29.9043		52.93		79.91	10.83			21.06	ppm
27	101004	41	119.831	29.8997		41.51	34.27	101.67	12.57			27	ppm
28	101005	75	119.834	29.8913				59.11	8.92	49.65			ppm
29	101006	216	119.833	29.8885		54.07	32.64	127.36	18.3	36.57		23.03	ppm
30	101007	217	119.837	29.8863		46.35		112.47	12.17	17.08		24.34	ppm
31	101008	106	119.835	29.8838			34.53	71.78	11.94			20.11	ppm
32	101009	138	119.841	29.8828		75.05		92.46	12.07	78.92			ppm
33	101010	112	119.837	29.8799		68.68		71.69		35.14		21.42	ppm
34	101011	79	119.837	29.8764		74.09		73.06	15.65	50.09			ppm
35	111001	122	119.877	29.8825		137.37	87.51	1845.52	21.48	28.54		27.61	ppm
36	111002	201	119.887	29.8834			38.72	220.04				34.61	ppm
37	111003	39	119.903	29.8785			37.32	215.47	14.59			45.22	ppm
38	111004	218	119.906	29.8819			48.26	242.94		20.89		66.98	ppm
39	111005	219	119.908	29.8775		40.27	38.22	506.05				61.22	ppm
40	111006	220	119.909	29.8736		44.75		207.26				38.95	ppm
41	111007	179	119.915	29.8786			136.36	4011.76		43.61		231.48	ppm
42	111008	16	119.908	29.8643			113.13	534.86				74.67	ppm
43	112001	68	119.89	29.8996			90.93	324.7				98.9	ppm
44	112002	78	119.888	29.8981			152.61	675.39	20.93			126.43	ppm
45	112003	84	119.888	29.8961		40.55	56.81	234.17				93	ppm
46	112004	70	119.889	29.8942			67.35	491.34				94.87	ppm
47	112005	221	119.894	29.8956			137.18	821.55				105.5	ppm
48	112006	222	119.892	29.8934		43.29	73.1	260.85		21.57		101.12	ppm
49	112007	168	119.888	29.8912			66.53	235.23				109.99	ppm
50	112008	126	119.892	29.891			106.9	333.09				219.54	ppm
51	112009	3	119.892	29.8863			256.09	770.81	27.43			187	ppm
52	112010	11	119.896	29.8799			137.02	711.79	15.5			112.65	ppm
53	112011	148	119.898	29.8813			125.24	359.47				99.1	ppm
54	112012	42	119.9	29.8772			69.54	392.37	16.1			80.11	ppm
55	112013	223	119.898	29.8745			64.07	276.13				59.03	ppm
56	112014	192	119.9	29.871			185.58	1156.49	20.92			106.86	ppm
57	112015	108	119.941	29.8566				113.98	16	30.2		32.6	ppm
58	112016	2	119.926	29.8538				115.64				44.26	ppm
59	112017	51	119.938	29.8546		40.65		131.74				40.1	ppm
60	112018	161	119.933	29.8507			36.93	154.77		31.8		36.64	ppm
61	112019	10	119.928	29.8482			26.11	89.77	10.63	29.56		29.2	ppm
62	112020	224	119.918	29.8426			82.31	207.72	14.28	15.6		72.07	ppm
63	112021	225	119.772	30.0217		52.1	24.85	77.92					ppm
64	112022	12	119.794	30.0172				84.37	12.04			26.46	ppm
65	121001	143	119.835	29.9221			36.62	83.83	15.24	30.04		29.15	ppm
66	121002	177	119.83	29.9219		36.16		101.43	17.94	10.56		21.98	ppm
67	121003	100	119.83	29.9183		51.51		96.96	20.44	24.22		27.47	ppm
68	121004	139	119.82	29.9041		52.08		106.32				35.07	ppm
69	131001	67	119.684	30.0853		53.72	39.48	119.24	21.54			27.16	ppm
70	131002	226	119.701	30.0633				97.24	14.61				ppm
71	131003	21	119.7	30.0521		57.24		84.49		23.22		17.31	ppm
72	131004	200	119.697	30.0453			25.93	96.11		27.7		20.25	ppm
73	131005	103	119.678	30.0185		57.29		79.42		30.8		19.48	ppm
74	131006	25	119.686	30.0176				87.27				17.82	ppm
75	131007	173	119.692	30.0145				78.27	12.31				ppm
76	131008	190	119.718	30.0176			33.42	77.93				26.41	ppm
77	131009	154	119.719	30.0052				66.04				21.69	ppm
78	131010	227	119.723	29.9924				71.23				18.8	ppm
79	131011	228	119.786	30.0084		70.26		95.95	13.47				ppm
80	131012	54	119.779	30.0057		40.46	33.77	62.25				19.35	ppm
81	131013	229	119.772	30.0038		44.05		70.52	10.73			21.07	ppm
82	131014	140	119.766	30.0011			25.67	64.95		30.57		13.26	ppm
83	131015	150	119.792	30.0043		61.97		66.36				19.93	ppm
84	131016	13	119.798	30.0046		65.07	78.9	166.89				18.25	ppm
85	131017	230	119.768	29.9665		41.7	41.6	77.48				43.3	ppm
86	131018	43	119.76	29.9647				80.77				24.06	ppm
87	131019	231	119.752	29.9566				78.38				18.04	ppm
88	131020	232	119.747	29.9509			29.44	96.34	20.3			14.66	ppm
89	132001	233	119.806	30.0126		51.82		71.72	11.5			15.81	ppm
90	132002	151	119.762	29.9948				104.68	15.75	19.94		13.24	ppm
91	132003	93	119.762	29.9928				87.58	11.76			16.67	ppm
92	132004	27	119.905	30.1064	111.44	41.66	22.34	117.12				33	ppm
93	132005	194	119.908	30.106				111.45	10.72			31.37	ppm
94	133001	234	119.656	30.1067		49.18		116.69	30.32	48.21		20.01	ppm
95	133002	14	119.678	30.0942		52.54		93.12				23.64	ppm
96	133003	128	119.697	30.085		52.01	29.63	122.44	16.45			17.93	ppm
97	133004	97	119.7	30.0694		52.78		96.86	16.52			16.71	ppm
98	133005	235	119.69	30.0447				89.19				14.46	ppm
99	133006	56	119.707	30.0438				46.45		45.15			ppm
100	133007	88	119.691	30.0369			40.93	68.26	12.97	17.9		16.53	ppm
101	133008	90	119.662	30.0315		43.53	23.42	98.61				17.47	ppm
102	133009	96	119.684	30.0307		49.3		75.46	11.8			19.32	ppm
103	133010	236	119.693	30.0325	267.13		41.17	342.92		44.17		21.04	ppm
104	133011	48	119.668	30.0244			28.28	89.91				20.55	ppm
105	133012	237	119.677	30.0245				97.02	10.44			22.75	ppm
106	133013	238	119.684	30.0216				69.99		26.82		20	ppm
107	133014	197	119.695	30.0223				83.78	12.39	45.42		20.56	ppm
108	133015	119	119.704	30.0241		50.79	30.22	84.76		39.43		21.18	ppm
109	133016	163	119.669	30.0191		61.1		63.05					ppm
110	133017	23	119.703	30.018				81.6	10.43			15.35	ppm
111	133018	239	119.672	30.0145		52.58		117.12	13.12	16.79			ppm
112	133019	240	119.694	30.017		58.79	26.85	121.48				21.25	ppm
113	133020	241	119.684	30.0111				64.24					ppm
114	133021	50	119.698	30.0143				105.34				25.19	ppm
115	133022	91	119.772	30.0362	121.3			209.75		17.33		163.95	ppm
116	133025	80	119.774	30.0276				104.41	9.33				ppm
117	133031	71	119.725	30.0157				65.98				21.11	ppm
118	133032	86	119.718	30.0232				74.88				13.21	ppm
119	133035	47	119.793	30.0116		58.31		73.37		26.49		13.85	ppm
120	133036	105	119.799	30.0159		58.67		83.6		17.06		19.89	ppm
121	133037	242	119.726	30.0118		45.34		80.67		15.88		15.51	ppm
122	133038	66	119.702	30.0087		48.76		81.26		24.26		19.99	ppm
123	133039	243	119.739	30.0073				81.05				17.61	ppm
124	133041	55	119.762	30.0089				67.99	12.72	18.84		15.53	ppm
125	133042	146	119.782	30.0077		54.56		112.21		19.05		20.25	ppm
126	133043	167	119.695	30.0062				101.85				22.48	ppm
127	133044	147	119.706	30.0039				77.64	12	25.39		21.12	ppm
128	133045	244	119.743	30.004			40.43	107.37		38.86		20.75	ppm
129	133046	113	119.756	30.0029			24.25	110.14	15.39			26.09	ppm
130	133047	49	119.796	30.0037			25.25	66.61		48.08		21.4	ppm
131	133048	186	119.696	29.9997			44.03	145.85				37.36	ppm
132	133049	52	119.709	29.9976				61.6		22.44		20.02	ppm
133	133051	9	119.759	29.9997				64.81	12.84				ppm
134	133052	104	119.789	29.9977		64.48		78.95		18.91		16.74	ppm
135	133053	4	119.692	29.9954				65.47		17.46		17.33	ppm
136	133054	31	119.709	29.9922			28.58	86.49				22.8	ppm
137	133056	245	119.757	29.9933				104.79				23.87	ppm
138	133057	246	119.782	29.9913		59.12		76.46				17.1	ppm
139	133058	247	119.692	29.9868		50.28		75.32	17.49				ppm
140	133059	15	119.718	29.983				71.62	11.42	16.8		16.51	ppm
141	133061	248	119.754	29.9855				94.24				21.26	ppm
142	133062	121	119.785	29.9837			123.33	187.86		21.03		106.77	ppm
143	133063	111	119.685	29.9818		49.93		97.47	28.3	19.67			ppm
144	133064	134	119.705	29.9787				91.67	24.68			17.54	ppm
145	133065	249	119.727	29.978		46.35		68.85	17.78				ppm
146	133066	117	119.75	29.9779				101.58				23.76	ppm
147	133067	184	119.78	29.9767				99.12				31.11	ppm
148	133068	94	119.694	29.9726				82.61	13.73	18.66			ppm
149	133069	152	119.716	29.9736		55.72		97.28		31.93		20.56	ppm
150	133071	89	119.771	29.9724				67.88		22.83		15.16	ppm
151	133072	22	119.689	29.9666				62.58				18.41	ppm
152	133073	162	119.699	29.9678				73.09				18.13	ppm
153	133074	129	119.716	29.9654	591.77	88.84	112.94	344.11	12.92			21.85	ppm
154	133075	30	119.735	29.9656		45.8	33.3	123.4	15			25.48	ppm
155	133076	45	119.751	29.9639				70.94				24.01	ppm
156	133077	57	119.686	29.9599				106.58				22.64	ppm
157	133078	182	119.708	29.9602				92.12	12.39	23.18		18.71	ppm
158	133079	82	119.719	29.9593				54.08				18.66	ppm
159	133080	72	119.743	29.9554		53.04		88.69	18.49			19.23	ppm
160	133081	166	119.763	29.9567		39.38	26.6	105.88		19.96		28.47	ppm
161	133082	28	119.674	29.9541				78.78				26.51	ppm
162	133083	19	119.683	29.9534				79.36				19.97	ppm
163	133084	35	119.703	29.9543		50.03		75.3	10.7			16.41	ppm
164	133085	109	119.719	29.9527				67.02				16.13	ppm
165	133087	196	119.671	29.9487		43.52		87.49					ppm
166	133088	76	119.689	29.9476			31.97	136.04				22.37	ppm
167	133089	193	119.713	29.9495				58.99				20.89	ppm
168	133090	250	119.74	29.9456				80.12	20.45			15.16	ppm
169	133091	102	119.672	29.9394				114.32				18.14	ppm
170	133092	185	119.697	29.9371		46.78	27.49	67.31	11.79	34.5		20.96	ppm
171	133093	158	119.709	29.9404				74.08				15.77	ppm
172	133094	127	119.665	29.9304		48.62		75.02		33.46		18.45	ppm
173	133095	74	119.68	29.9306				81.95				17.59	ppm
174	133096	44	119.707	29.9312				59.28	10.52	34.75		12.77	ppm
175	133097	34	119.689	29.9239				75.77		27.98		22.46	ppm
176	133098	24	119.701	29.9225		43.73		110.32				26.56	ppm
177	133099	251	119.697	29.9175		49.58		76.85				17.44	ppm
178	133100	18	119.699	29.9124		39.98		54.34				18.7	ppm
179	141001	81	119.642	30.012		54.09	34.33	109.97	17.41			21.5	ppm
180	141002	123	119.648	30.0006			26.1	87.27	12.76			36.86	ppm
181	141003	65	119.641	30.001		45.4		62.16				14.59	ppm
182	141004	101	119.654	29.9837		59.79	29.35	83.03	18.76			16.31	ppm
183	141005	252	119.664	29.977				78.99	15.19	16.04		17.1	ppm
184	141006	99	119.662	29.9723				76.55				18.06	ppm
185	141007	156	119.656	29.9708				82.93	11.47			19.86	ppm
186	151001	189	119.727	29.9309		65.04	25.04	89.48	17.7			19.98	ppm
187	151002	187	119.729	29.9281		52.07		102.05	20.15	74.57		14.98	ppm
188	151003	253	119.726	29.9239		45.38		110.23	34.69			15.52	ppm
189	151004	254	119.721	29.9217		45.38	27.1	104.35	20.16	50.33		15.61	ppm
190	151005	255	119.719	29.9149			34.81	139.32	12.64	38.89		30.49	ppm
191	151006	256	119.724	29.908			26.76	92.32	14.09			24.76	ppm
192	151007	172	119.727	29.904		46.5	28.13	112.95	19.7			26.54	ppm
193	151008	257	119.731	29.9017				97.64	26.48			15.29	ppm
194	151009	124	119.735	29.9002		55.53		86.95	21.59	24.08			ppm
195	151011	258	119.758	29.8997			32.68	78.26					ppm
196	151012	259	119.748	29.892		52.8		123.07	19.8	17.32		28.01	ppm
197	151013	132	119.753	29.8938				79.24	10.77			15.82	ppm
198	171001	38	119.922	30.1024		52.32		68	18.36			31.88	ppm
199	172001	29	119.994	30.0662		59.07	24.06	86.84	14.87				ppm
200	172002	260	119.998	30.0688		53.4	25.29	86.74	11.6			19.57	ppm
201	181001	261	120.004	30.0718		48.68		97.78	11.01	16.21		24.73	ppm
202	181002	262	120.006	30.069		46.77	41.44	105.8	20.04			22.17	ppm
203	181003	263	120.009	30.066				90.27	22.56			21.64	ppm
204	181004	264	120.004	30.0661		61.28	31.73	113.65		30.01		33.27	ppm
205	181005	144	120.007	30.0636			27.23	97.73	12.29			30.21	ppm
206	181006	174	120.003	30.0612		49.3		103.96	16.41	16.21		26.49	ppm
207	181007	265	119.999	30.0562		49.65	35.69	128.54	14.41			26.15	ppm
208	181008	58	120.063	30.0651		54.23	24.5	103.01	12.87	46.42		27.29	ppm
209	182001	170	120.001	30.0657		38.78		87.26	15.72	78.17		13.24	ppm
210	182002	107	119.998	30.0639		45.17		96.49		33.5		35.29	ppm
211	182003	118	119.998	30.0618				107.48	16.56			23.57	ppm
212	182004	266	119.992	30.0602									ppm
213	182006	5	119.994	30.0592		52.49	27.28	125.22	17.15			19.13	ppm
214	182014	267	120.017	30.0626				108.95	16.27	40.06		29.45	ppm
215	182016	268	120.02	30.0616			43.35	149.04	13.29	30.41		21.9	ppm
216	182017	269	120.042	30.0563		72.46	25.28	82.92	13.04			22.49	ppm
217	182018	115	119.982	30.0465		57.08	29.54	106.45	14.79			25.45	ppm
218	182020	61	119.962	30.0404			54.89	178.43	13.57	54.08		36.45	ppm
219	182021	270	119.959	30.0404		63.43	51.44	175.13	15.3			27.56	ppm
220	191001	53	119.822	30.1129		51.56	26.71	299.85				191.04	ppm
221	191002	136	119.804	30.0869		42.13		72.14		30.49		21.78	ppm
222	201001	135	119.857	29.9892		56	25.9	91.06	10.99			24.08	ppm
223	201002	271	119.877	29.9833				86.92		20.71		21.68	ppm
224	201003	272	119.882	29.9821			41.52	110.84	21.1			26.3	ppm
225	201004	110	119.885	29.9838				99.76				29.52	ppm
226	212001	273	119.961	30.0379			72.46	207.13	15.32			30.78	ppm
227	212002	274	119.957	30.0379		65.64	78.86	202.63	16.95	23.09		31	ppm
228	212003	155	119.957	30.0351		43.04	30.38	149.17	12.45			27.09	ppm
229	212004	169	119.955	30.0347		42.79	54.56	173.13	11.25	25.07		24.1	ppm
230	212005	198	119.956	30.0326		28.95	46.6	135.18	12.44	20.84		26.45	ppm
231	212006	191	119.954	30.0319		58.47	76.48	194.81		20.41		33.47	ppm
232	212007	275	119.956	30.0285		54.48	51.67	162.07	12.71			17.03	ppm
233	212008	276	119.959	30.0266		43.98	63.91	193.68	11.15			26.06	ppm
234	212009	277	119.95	30.0282		28.09	88.42	169.56	19.06	26.89		21.72	ppm
235	212010	278	119.95	30.0244		55.12		118.99	15.37			22.59	ppm
236	212011	114	119.953	30.0262		42.72	56.29	177.32	12.33	21.35		27.05	ppm
237	212012	137	119.953	30.0237			26.69	147.39	13.26			22.06	ppm
238	212013	279	119.956	30.0235		37.42	29.77	122.29	9.64			28.39	ppm
239	212014	145	119.929	30.0793			28.48	123.01				36.12	ppm
240	212015	280	119.931	30.0793		55.55	37.19	144.35	11.44			29.55	ppm
241	221001	159	119.894	30.0743				76.86	18.07			14.18	ppm
242	221002	281	119.893	30.067		64.07		148.75	14.44			45.36	ppm
243	221003	77	119.889	30.0562		42.85	22.6	122.03	21.85	37.18	8.57	40.23	ppm
244	221004	8	119.857	30.0545		40.25		79.89		16.22		18.5	ppm
245	221005	282	119.862	30.053			28.16	77.86	12.15	30.28		14.9	ppm
246	221006	120	119.851	30.0487				103.55	11.77	44.68		39.03	ppm
247	221008	36	119.863	30.0458				125.08	17.61			47.27	ppm
248	221009	283	119.863	30.0408	132.99		30.41	109.45				26.43	ppm
249	221010	160	119.858	30.0389			28.34	96.24	16.02			16.21	ppm
250	221011	284	119.854	30.0365			25.66	96.39				26.71	ppm
251	221012	131	119.846	30.0349		49.18	24.13	86.36	13.89	54.19		13.49	ppm
252	222001	285	119.929	30.0761			41.87	132.83	17.85			26.57	ppm
253	222002	180	119.932	30.0762		64.6		100.14	12	85.55		22.75	ppm
254	222003	37	119.899	30.0547			37.19	158.81	16.33	70		42.17	ppm
255	222004	95	119.901	30.0526		56	50.09	152.6	14.06			68.11	ppm
256	222006	153	119.899	30.0502		57.81	44.53	168.42				66.8	ppm
257	222007	286	119.895	30.0532		61.68	45.67	148.12	15.18	25.46		55.71	ppm
258	222008	287	119.894	30.0502		46.56	56.32	176.31				56.59	ppm
259	222009	1	119.891	30.052		53.52	31.73	154.86	14.53	25.51		59.08	ppm
260	222010	288	119.891	30.0492		45.82	63.29	221.34	12.84			52.28	ppm
261	222011	289	119.889	30.0495			59	139.78				52.94	ppm
262	222012	26	119.721	30.0819			27.51	82.2		39.37		12.9	ppm
263	222013	40	119.726	30.0816		44.37	27.85	82.01		24.63		28.96	ppm
264	231001	87	119.555	30.1479		65.54		138.13	14.97	38.25		18.85	ppm
265	231002	171	119.551	30.1417		61.22	30.47	123.8	13.6	33.32		19.18	ppm
266	231003	290	119.537	30.1347		56.07		100.61		48.92		17.45	ppm
267	231004	62	119.55	30.1266		43.01	26.04	241.99	15.77			27.27	ppm
268	231005	32	119.552	30.1187			36.35	235.36	12.64			31.45	ppm
269	231006	85	119.56	30.1095			31.63	152.99	23.39			22.31	ppm
270	231007	291	119.576	30.1063		66.49	35.79	108.43	20.77			25.58	ppm
271	231008	157	119.518	30.0992			29.03	116.06	18.83			14.93	ppm
272	231009	292	119.533	30.1008		60.17	33.29	147.8	14.29			23.5	ppm
273	231010	33	119.544	30.1009		68.25	41.81	148.55	18.79	24.52		20.3	ppm
274	231011	293	119.544	30.0873		53.79	31.13	269.12	33.69				ppm
275	241001	176	119.594	30.0859				124.32	60.44			21.99	ppm
276	241002	149	119.579	30.0819		56.75		128.45	29.28			15.25	ppm
277	241003	20	119.581	30.0745		62.04		131.45	15.39			26.17	ppm
278	241004	294	119.583	30.0693		55.11	40.14	162.18	31.89				ppm
279	241005	59	119.585	30.0635		49.75		140.53	21.6			24.47	ppm
280	241006	6	119.557	30.0396			31.89	121.77	22.78			21.77	ppm
281	241007	63	119.551	30.0236		67.24		93.21	27.8			22.83	ppm
282	241008	73	119.569	30.0186		66.3		104.99	26.71			22.44	ppm
283	241009	175	119.559	30.0047		72.3		107.39	20.42				ppm
284	241010	98	119.548	29.9951		51.94	28.34	107.09	12.54			18.69	ppm
285	251001	295	119.739	30.085		56.01		95.06	15.93			24.24	ppm
286	251002	296	119.708	30.0237				66.18				15.87	ppm
287	252001	183	119.757	30.0809		52.02		66.47	11.55			17.2	ppm
288	252002	181	119.742	30.0759		64.59		104.2	21.81	16		31.21	ppm
289	252003	297	119.743	30.0719			31.11	167.78	19.07			86.78	ppm
290	252004	195	119.74	30.0726		66.64	36.94	90.87	13.91	23.42		26.11	ppm
291	252005	298	119.737	30.0709				52.81				22.07	ppm
292	252006	178	119.744	30.0666				80.05				24.64	ppm
293	252007	165	119.741	30.0667				94.67				22.79	ppm
294	252008	299	119.736	30.0661				82.11				19.91	ppm
295	252009	7	119.736	30.0629		64.18	28.76	91.19	14.53			21.07	ppm
296	252010	141	119.739	30.063				45.69				17.85	ppm
297	252011	69	119.736	30.0605				87.95				26.79	ppm
298	252012	300	119.738	30.0563		41.55	44.26	99.34				36.76	ppm
299	252013	125	119.756	30.0534				61.9		26.16			ppm
300	252014	301	119.764	30.0541				84.06			9.44	20.88	ppm
301	252015	116	119.746	30.0472			34.08	109.37	12.55				ppm
