# Supplementary material for: Application of portable XRF and VNIR sensors for rapid assessment of soil heavy metal pollution
Source: PLoS One. 2017 Feb 24;12(2):e0172438. doi: 10.1371/journal.pone.0172438 (PMC5325278; doi:10.1371/journal.pone.0172438)
Supplement: S2 Table — This table contanins spectral reflectance of 301 soil samples (Themo XRF). (XLSX) [file pone.0172438.s002.xlsx]

## Sheet: Sheet1
	400(nm)	401	402	403	404	405	406	407	408	409	410	411	412	413	414	415	416	417	418	419	420	421	422	423	424	425	426	427	428	429	430	431	432	433	434	435	436	437	438	439	440	441	442	443	444	445	446	447	448
011001	0.311143	0.306807	0.306625	0.307067	0.30637	0.304809	0.305624	0.307277	0.308419	0.309712	0.30966	0.308931	0.308912	0.310799	0.311488	0.310724	0.310737	0.310172	0.309829	0.309929	0.308555	0.308829	0.309484	0.308551	0.30976	0.311221	0.311653	0.310824	0.310851	0.311747	0.312623	0.311363	0.311129	0.311515	0.31093	0.3121	0.312766	0.31218	0.311886	0.312803	0.313563	0.313113	0.313298	0.313536	0.313723	0.314043	0.314339	0.314626	0.31491
031001	0.273654	0.27297	0.271748	0.272911	0.275413	0.275413	0.275883	0.276545	0.276462	0.273958	0.274627	0.276235	0.275047	0.273147	0.274556	0.277772	0.277109	0.278072	0.280051	0.281313	0.279627	0.279948	0.281508	0.281822	0.281987	0.282212	0.28286	0.284402	0.283953	0.282968	0.283378	0.286607	0.28693	0.28546	0.286093	0.288167	0.288956	0.288318	0.289396	0.289667	0.290034	0.291481	0.292875	0.292842	0.292007	0.292165	0.29358	0.294764	0.295147
031002	0.251281	0.252907	0.253874	0.252956	0.251598	0.252957	0.255901	0.256912	0.25522	0.255648	0.256685	0.256484	0.25463	0.258626	0.260484	0.258642	0.257555	0.259524	0.261168	0.260698	0.261916	0.262542	0.263081	0.264584	0.265345	0.266333	0.267527	0.267843	0.268915	0.270036	0.270859	0.2734	0.27432	0.273972	0.274276	0.274867	0.276426	0.278337	0.278348	0.278987	0.279987	0.280698	0.281478	0.28277	0.283719	0.283047	0.283438	0.284517	0.285698
041001	0.324669	0.325193	0.324637	0.325319	0.327589	0.329977	0.327657	0.326765	0.329961	0.330271	0.330931	0.331489	0.330962	0.331146	0.331893	0.332437	0.331793	0.333188	0.334565	0.334498	0.334779	0.33522	0.335836	0.33648	0.335803	0.336516	0.338585	0.339155	0.339908	0.340747	0.341202	0.340442	0.341335	0.343588	0.345325	0.34504	0.344592	0.344872	0.345192	0.347133	0.348674	0.348366	0.349379	0.349601	0.349437	0.350652	0.352078	0.352959	0.353188
051001	0.292673	0.290199	0.293834	0.294627	0.292597	0.294579	0.295392	0.294242	0.292345	0.293553	0.293883	0.29459	0.297175	0.296019	0.294911	0.295637	0.297637	0.296285	0.295353	0.296714	0.294841	0.295674	0.297997	0.298579	0.298568	0.299109	0.300064	0.300128	0.301743	0.302666	0.301826	0.303403	0.30454	0.30457	0.304077	0.304666	0.305447	0.306223	0.307964	0.307909	0.307735	0.309151	0.310636	0.310584	0.310133	0.311724	0.312908	0.313286	0.313281
051002	0.283361	0.281372	0.284936	0.285583	0.283372	0.284845	0.284058	0.283025	0.283622	0.285367	0.286394	0.286358	0.286274	0.290884	0.292221	0.29004	0.29068	0.28974	0.28956	0.291395	0.291901	0.2936	0.295019	0.294133	0.293878	0.294156	0.294748	0.295549	0.29717	0.298134	0.297893	0.299246	0.300602	0.30112	0.300801	0.303103	0.304046	0.302835	0.303228	0.305301	0.306754	0.306202	0.307127	0.307866	0.308236	0.308953	0.309884	0.310483	0.310729
051003	0.281882	0.279526	0.279133	0.27888	0.278098	0.277409	0.280711	0.282211	0.279881	0.281695	0.28241	0.282629	0.283959	0.283697	0.282833	0.282235	0.282467	0.284207	0.285302	0.284804	0.285201	0.285634	0.28573	0.28551	0.286419	0.286145	0.28526	0.287178	0.289071	0.289371	0.288119	0.28848	0.289788	0.290973	0.291064	0.291404	0.2918	0.292039	0.292056	0.292669	0.293262	0.293299	0.293662	0.293864	0.294015	0.294552	0.295368	0.295537	0.29513
051004	0.273956	0.273068	0.272233	0.270612	0.26999	0.273541	0.274316	0.275011	0.277299	0.278167	0.277128	0.277007	0.280114	0.280974	0.28041	0.279528	0.279321	0.279936	0.280193	0.279697	0.28014	0.280989	0.28201	0.282943	0.282948	0.283208	0.284085	0.28501	0.28591	0.286951	0.28806	0.288385	0.288845	0.289664	0.290621	0.290803	0.291207	0.292187	0.29314	0.293183	0.293103	0.293849	0.295762	0.296002	0.295329	0.296433	0.297395	0.298013	0.298567
051005	0.269707	0.266057	0.268676	0.270155	0.270286	0.273984	0.269309	0.265616	0.26864	0.271775	0.272236	0.272217	0.27428	0.273461	0.27139	0.270271	0.272165	0.273551	0.273148	0.271392	0.270948	0.27336	0.276007	0.27564	0.274769	0.275113	0.276374	0.27645	0.27779	0.279367	0.279755	0.277849	0.27749	0.278743	0.279902	0.280701	0.280949	0.280875	0.281144	0.281128	0.281836	0.283613	0.283439	0.283784	0.284705	0.2849	0.285703	0.28608	0.285656
051006	0.290697	0.284548	0.285645	0.287976	0.289515	0.291665	0.291217	0.291321	0.293048	0.291681	0.290514	0.290306	0.290708	0.290026	0.291612	0.293918	0.29167	0.291037	0.292945	0.295857	0.295042	0.295019	0.295582	0.295244	0.295817	0.295712	0.294874	0.294901	0.294995	0.295539	0.296608	0.296976	0.297705	0.298529	0.298738	0.299019	0.298985	0.298713	0.298918	0.300114	0.30103	0.30072	0.300479	0.30144	0.302811	0.302846	0.302907	0.303517	0.304449
061001	0.300085	0.298078	0.296178	0.296589	0.297092	0.293134	0.294858	0.297662	0.297956	0.298428	0.298833	0.29933	0.299852	0.298938	0.298113	0.298529	0.30064	0.30091	0.300851	0.301773	0.30282	0.302714	0.302179	0.30238	0.30207	0.30272	0.303787	0.302769	0.303419	0.30396	0.3032	0.304217	0.304628	0.304421	0.304639	0.305622	0.305899	0.305466	0.30625	0.307433	0.30793	0.307402	0.308084	0.308536	0.308263	0.307619	0.308989	0.310077	0.309754
061002	0.255292	0.250817	0.25071	0.253633	0.255519	0.251588	0.251912	0.253765	0.254435	0.255245	0.254791	0.254929	0.257185	0.256564	0.255048	0.254513	0.256145	0.256376	0.256429	0.257293	0.257808	0.257071	0.256663	0.258181	0.257774	0.257712	0.258399	0.2581	0.258856	0.259442	0.259202	0.260591	0.261455	0.261672	0.261991	0.26208	0.262512	0.26324	0.263402	0.26373	0.26408	0.264317	0.265129	0.264913	0.264571	0.266142	0.266636	0.266594	0.266782
071001	0.317826	0.316777	0.321159	0.323107	0.32092	0.318279	0.319072	0.321674	0.324231	0.326658	0.323862	0.321334	0.324974	0.324914	0.324617	0.325642	0.327385	0.330549	0.33139	0.328781	0.327976	0.330195	0.333937	0.336457	0.334953	0.334379	0.335804	0.336103	0.337725	0.340113	0.341879	0.340729	0.341461	0.343636	0.344675	0.345655	0.346213	0.346804	0.348995	0.349929	0.350388	0.351582	0.353226	0.35417	0.354656	0.355673	0.356401	0.357304	0.358563
081001	0.245751	0.249624	0.250479	0.249419	0.24804	0.248002	0.247972	0.249684	0.253039	0.253829	0.253289	0.253111	0.254434	0.254745	0.254893	0.255525	0.256835	0.256272	0.256999	0.260016	0.259698	0.259976	0.260776	0.260794	0.260238	0.261071	0.262814	0.262648	0.264056	0.265378	0.265492	0.267265	0.268586	0.269475	0.270675	0.270689	0.271197	0.273017	0.275657	0.275697	0.275392	0.276916	0.27744	0.278469	0.279633	0.279626	0.280166	0.280878	0.281509
081002	0.326325	0.327318	0.327237	0.326467	0.326712	0.329931	0.328317	0.32575	0.325425	0.325719	0.327034	0.328278	0.328406	0.328784	0.328538	0.328328	0.329956	0.330771	0.330876	0.330624	0.329523	0.330442	0.331851	0.331314	0.331158	0.331047	0.331041	0.331709	0.331719	0.331602	0.331818	0.331649	0.331697	0.332165	0.332922	0.333044	0.332614	0.332187	0.332745	0.333432	0.333874	0.333838	0.33295	0.332812	0.333765	0.335129	0.334602	0.334332	0.335122
091001	0.280081	0.279554	0.278215	0.278074	0.278201	0.275977	0.278658	0.280634	0.279406	0.282484	0.28279	0.281428	0.281413	0.281123	0.282228	0.283716	0.282626	0.284027	0.285681	0.285953	0.287331	0.2866	0.286364	0.28967	0.28982	0.289545	0.290119	0.290741	0.290984	0.291575	0.292902	0.29393	0.295077	0.296405	0.29764	0.297289	0.297647	0.299166	0.299708	0.300502	0.301329	0.301801	0.301996	0.302414	0.303232	0.304338	0.304962	0.305114	0.305307
101001	0.250458	0.245442	0.249721	0.252192	0.250612	0.250204	0.251226	0.252821	0.253929	0.253523	0.252701	0.253721	0.257572	0.258177	0.25645	0.256154	0.262122	0.261799	0.25888	0.257784	0.258318	0.260403	0.261747	0.260388	0.260513	0.261837	0.263642	0.265149	0.266209	0.265934	0.264648	0.265902	0.267271	0.268367	0.269648	0.270696	0.270674	0.27017	0.271462	0.272896	0.273811	0.274112	0.274628	0.275486	0.276506	0.277387	0.278777	0.279612	0.279642
101002	0.304638	0.302042	0.304667	0.304781	0.302568	0.30435	0.307339	0.309437	0.309488	0.307615	0.307891	0.308472	0.306904	0.307956	0.309732	0.310737	0.310319	0.311209	0.312346	0.313	0.31478	0.315396	0.315156	0.315269	0.316041	0.316198	0.315864	0.316561	0.317734	0.318716	0.319261	0.320257	0.320879	0.321176	0.321618	0.32253	0.323615	0.324687	0.325757	0.326256	0.326927	0.328279	0.329055	0.329784	0.33061	0.331387	0.331636	0.332096	0.33302
101003	0.266196	0.264643	0.26696	0.267848	0.266627	0.266456	0.268591	0.271024	0.271746	0.269355	0.270686	0.272427	0.270202	0.271866	0.273414	0.273301	0.272625	0.273139	0.273949	0.274569	0.276683	0.276897	0.276513	0.277722	0.277085	0.277124	0.278428	0.27935	0.279125	0.279561	0.281343	0.280879	0.281425	0.283257	0.28513	0.285734	0.28614	0.28687	0.28751	0.28709	0.287083	0.288627	0.290044	0.290664	0.290673	0.29084	0.292021	0.293398	0.294232
101004	0.350419	0.353817	0.350457	0.350321	0.353793	0.353833	0.353465	0.355443	0.358978	0.356186	0.35704	0.359852	0.360202	0.360055	0.360934	0.36208	0.361089	0.361283	0.361354	0.360908	0.363463	0.364392	0.364982	0.367579	0.367234	0.367368	0.368478	0.367827	0.370611	0.373611	0.373865	0.372856	0.373722	0.375452	0.375645	0.377174	0.378797	0.379695	0.379984	0.381033	0.382335	0.383284	0.384624	0.385392	0.385789	0.386665	0.387713	0.388348	0.388573
101005	0.273725	0.275811	0.278852	0.280227	0.280338	0.281781	0.284046	0.285579	0.285864	0.286718	0.285714	0.284416	0.285046	0.286415	0.288628	0.290621	0.290479	0.289273	0.288767	0.290028	0.292924	0.293944	0.293826	0.2946	0.295387	0.296091	0.296577	0.296667	0.298058	0.299687	0.300551	0.301061	0.302509	0.304404	0.305547	0.306119	0.30726	0.309121	0.310594	0.310618	0.311232	0.313691	0.314308	0.314912	0.315859	0.31657	0.317183	0.317609	0.317915
101006	0.248683	0.25082	0.248823	0.2476	0.248081	0.248136	0.251698	0.252724	0.249306	0.250053	0.250326	0.25125	0.254315	0.254351	0.253987	0.254621	0.256189	0.258691	0.259428	0.25779	0.258251	0.259337	0.261031	0.263413	0.264534	0.265517	0.266309	0.26558	0.265825	0.266982	0.268766	0.27217	0.273267	0.273158	0.274725	0.275414	0.276216	0.277524	0.278638	0.280165	0.281351	0.281744	0.282839	0.283981	0.285108	0.286438	0.287024	0.287722	0.288837
101007	0.252073	0.258494	0.263182	0.264061	0.262912	0.263703	0.260052	0.258106	0.260938	0.262952	0.261465	0.260101	0.262716	0.262969	0.263194	0.264193	0.26509	0.265075	0.264548	0.264295	0.265417	0.267528	0.269186	0.269122	0.268965	0.269908	0.271518	0.271903	0.270269	0.2699	0.27236	0.27308	0.273416	0.273761	0.27423	0.275953	0.277326	0.277772	0.278194	0.278726	0.279636	0.280793	0.280716	0.281159	0.282127	0.282599	0.283054	0.283818	0.284731
101008	0.356208	0.361248	0.357933	0.356517	0.35953	0.362613	0.361679	0.360974	0.362816	0.3633	0.363873	0.364957	0.366473	0.367719	0.366073	0.363487	0.36532	0.366386	0.367552	0.369371	0.369497	0.369916	0.371105	0.372702	0.373119	0.373469	0.374445	0.376086	0.376957	0.377391	0.377948	0.378765	0.379979	0.380881	0.380781	0.381904	0.383189	0.383963	0.384362	0.385859	0.386895	0.386658	0.38929	0.391003	0.391115	0.391046	0.39232	0.393427	0.393743
101009	0.285065	0.28514	0.285459	0.287604	0.290863	0.292848	0.294012	0.293267	0.291594	0.294758	0.293074	0.290934	0.294635	0.296482	0.294737	0.293015	0.298159	0.29758	0.296073	0.297627	0.298053	0.29959	0.300784	0.299836	0.300379	0.301322	0.302136	0.303183	0.30517	0.306927	0.307608	0.307896	0.3092	0.31081	0.311417	0.313241	0.314871	0.315838	0.317185	0.318172	0.319072	0.320144	0.320676	0.322488	0.324506	0.324376	0.32591	0.327729	0.328588
101010	0.334299	0.336974	0.335203	0.335467	0.338957	0.342083	0.33825	0.335192	0.337029	0.337043	0.337328	0.338484	0.340544	0.343182	0.342602	0.340536	0.342889	0.343402	0.342113	0.341067	0.3447	0.345713	0.345086	0.346252	0.347762	0.347614	0.346751	0.348793	0.349952	0.349857	0.349478	0.351462	0.352933	0.353382	0.353487	0.353761	0.354546	0.355785	0.357018	0.357317	0.357472	0.358227	0.358629	0.359918	0.361286	0.361023	0.361873	0.363146	0.363858
101011	0.364042	0.364398	0.368121	0.367101	0.362032	0.36032	0.360456	0.362576	0.366051	0.368537	0.371621	0.372725	0.369987	0.370645	0.371616	0.372012	0.373112	0.373387	0.373503	0.374062	0.374717	0.375968	0.377418	0.378541	0.380292	0.379808	0.378348	0.381078	0.382186	0.382739	0.383992	0.384033	0.384585	0.385815	0.387142	0.388301	0.389302	0.39013	0.390672	0.391938	0.39316	0.393543	0.393503	0.393843	0.394555	0.39517	0.396128	0.396756	0.396923
111001	0.272707	0.275573	0.279535	0.280252	0.278637	0.279548	0.282451	0.284246	0.28322	0.280458	0.281888	0.285205	0.286261	0.287282	0.287096	0.286767	0.288997	0.289661	0.289433	0.28953	0.290602	0.291384	0.29244	0.294437	0.294482	0.295859	0.298394	0.298339	0.298963	0.300142	0.301272	0.302212	0.30375	0.305974	0.308301	0.308042	0.309095	0.31217	0.313486	0.314129	0.314931	0.3163	0.317337	0.31882	0.320415	0.321261	0.322437	0.323379	0.323783
111002	0.264565	0.265954	0.263968	0.264552	0.268241	0.271014	0.268989	0.266085	0.265984	0.270012	0.269015	0.267373	0.271289	0.272639	0.272655	0.272608	0.273227	0.271855	0.27086	0.272076	0.274892	0.276339	0.276423	0.276348	0.276319	0.277343	0.279373	0.281298	0.281024	0.28136	0.283493	0.281763	0.281971	0.283726	0.284279	0.285915	0.287707	0.2886	0.2877	0.287827	0.289146	0.290861	0.291591	0.292077	0.292698	0.293538	0.294223	0.294302	0.294021
111003	0.237412	0.237453	0.235624	0.233776	0.23366	0.236264	0.235401	0.235284	0.237662	0.236281	0.236282	0.237649	0.238984	0.241217	0.240287	0.23749	0.238387	0.240188	0.239688	0.236603	0.236868	0.237426	0.238301	0.239858	0.238125	0.237425	0.238909	0.240108	0.239685	0.239378	0.240225	0.239736	0.240505	0.241273	0.239804	0.240137	0.240189	0.239541	0.240425	0.241504	0.241821	0.241338	0.242744	0.243086	0.24233	0.24221	0.242417	0.243173	0.244057
111004	0.223265	0.225905	0.22768	0.228039	0.22781	0.228639	0.230612	0.230305	0.227082	0.226325	0.225631	0.225781	0.227649	0.228126	0.229567	0.231126	0.229481	0.228992	0.229939	0.231646	0.233295	0.233239	0.232411	0.232363	0.231826	0.232373	0.233428	0.232311	0.231278	0.231435	0.232745	0.233171	0.232927	0.232501	0.23258	0.234196	0.234733	0.233903	0.234553	0.234753	0.235115	0.236139	0.236008	0.236443	0.236912	0.235904	0.237051	0.237759	0.237081
111005	0.302051	0.301107	0.304795	0.307141	0.305784	0.30196	0.302891	0.304018	0.302561	0.3026	0.303233	0.304211	0.305222	0.305252	0.304674	0.303716	0.302535	0.303565	0.305854	0.307195	0.303311	0.303247	0.305479	0.305729	0.30893	0.308723	0.305486	0.306482	0.306361	0.306299	0.30752	0.308302	0.308921	0.308814	0.307619	0.309006	0.30955	0.308305	0.307982	0.309266	0.310058	0.309134	0.310557	0.310572	0.309608	0.310397	0.310965	0.311233	0.311343
111006	0.302462	0.298773	0.301623	0.302577	0.301136	0.302919	0.303094	0.301993	0.30084	0.300912	0.302031	0.303414	0.30415	0.304146	0.302766	0.30199	0.305421	0.306016	0.304882	0.304274	0.305879	0.307202	0.307548	0.307193	0.307439	0.307925	0.30819	0.307846	0.308222	0.308449	0.308154	0.309414	0.310365	0.310832	0.311357	0.3115	0.312005	0.312749	0.312459	0.312443	0.312756	0.313191	0.313727	0.314534	0.315287	0.315469	0.315802	0.316164	0.31646
111007	0.252635	0.253481	0.254904	0.256114	0.256843	0.257293	0.258889	0.259451	0.258349	0.258893	0.259081	0.259385	0.260642	0.261879	0.261964	0.261066	0.260478	0.261454	0.263956	0.266513	0.264895	0.264962	0.265677	0.264497	0.265719	0.267551	0.26885	0.269609	0.27159	0.273024	0.272875	0.273517	0.275044	0.276828	0.277939	0.278187	0.278926	0.280139	0.279989	0.280944	0.282836	0.284715	0.285272	0.285529	0.285969	0.2867	0.287928	0.289244	0.290089
111008	0.282608	0.279112	0.282013	0.281818	0.278773	0.280418	0.280509	0.282045	0.285697	0.285204	0.283556	0.282488	0.282855	0.283392	0.282731	0.282485	0.286131	0.285296	0.283972	0.285304	0.28635	0.2863	0.285864	0.286281	0.288088	0.28819	0.286996	0.288339	0.288861	0.288507	0.287978	0.288145	0.288318	0.288476	0.288845	0.289078	0.289497	0.290169	0.290808	0.290709	0.290331	0.290324	0.291054	0.291195	0.291091	0.291882	0.291485	0.291736	0.293065
121001	0.279164	0.280172	0.279765	0.282151	0.286796	0.289314	0.286509	0.284466	0.28617	0.28604	0.28622	0.286504	0.286274	0.286303	0.285492	0.284891	0.287101	0.288415	0.289599	0.291306	0.292204	0.293671	0.295736	0.297523	0.296076	0.295616	0.296775	0.296338	0.29679	0.297348	0.297492	0.298966	0.300696	0.30208	0.302796	0.302669	0.303185	0.304601	0.305569	0.306385	0.3069	0.307141	0.307959	0.308562	0.309057	0.310025	0.310919	0.311102	0.310885
121002	0.290056	0.289189	0.291111	0.294782	0.296967	0.293759	0.293178	0.294248	0.295276	0.296173	0.296193	0.295404	0.294582	0.296355	0.297116	0.296353	0.296473	0.300181	0.302759	0.30165	0.301102	0.302087	0.30303	0.302125	0.302466	0.303292	0.304713	0.307801	0.306641	0.305821	0.308435	0.308645	0.308844	0.309857	0.311539	0.31218	0.312769	0.313798	0.314863	0.315948	0.316905	0.317585	0.31775	0.318494	0.319684	0.320468	0.320984	0.321236	0.321506
121003	0.291334	0.289927	0.290267	0.290957	0.291831	0.293663	0.296136	0.296586	0.294669	0.294606	0.296177	0.298782	0.301309	0.301767	0.301891	0.302207	0.302084	0.302043	0.30165	0.301335	0.303932	0.306067	0.306836	0.306693	0.307192	0.308386	0.309392	0.308678	0.310637	0.312594	0.312445	0.312998	0.314038	0.315351	0.316592	0.316752	0.31774	0.319442	0.319012	0.319739	0.32097	0.321661	0.322749	0.323543	0.324067	0.324806	0.325968	0.326791	0.327106
121004	0.286318	0.2859	0.286915	0.287432	0.288094	0.291095	0.291102	0.290091	0.290212	0.291805	0.29339	0.293682	0.292631	0.295358	0.297216	0.296628	0.295171	0.294999	0.296432	0.29852	0.298319	0.299322	0.30077	0.301111	0.303793	0.305502	0.305377	0.305315	0.305704	0.307202	0.309312	0.308534	0.308886	0.310401	0.311388	0.312109	0.312815	0.313878	0.315832	0.316279	0.316367	0.317554	0.319597	0.320136	0.31991	0.321295	0.322457	0.323331	0.323965
131001	0.222641	0.224584	0.225315	0.225715	0.226544	0.2282	0.228577	0.228607	0.228576	0.226286	0.226442	0.227842	0.227873	0.227336	0.227432	0.228978	0.232165	0.232547	0.23388	0.237471	0.236471	0.234495	0.23466	0.23844	0.239599	0.240536	0.241842	0.241836	0.242798	0.244585	0.246494	0.24776	0.248817	0.24986	0.250979	0.252441	0.253718	0.254811	0.256421	0.257619	0.25864	0.25979	0.26065	0.261758	0.26295	0.263768	0.265625	0.266652	0.266598
131002	0.250027	0.254854	0.255168	0.255371	0.256288	0.255681	0.25234	0.249942	0.250852	0.254106	0.254749	0.253991	0.254496	0.254678	0.255179	0.25685	0.2603	0.260881	0.259597	0.258836	0.262398	0.26256	0.261398	0.263346	0.263956	0.265412	0.267637	0.268064	0.267198	0.266757	0.267795	0.269154	0.271319	0.273458	0.274383	0.27476	0.275267	0.276136	0.27706	0.278321	0.279306	0.279702	0.280869	0.281342	0.281548	0.282873	0.283772	0.284465	0.285205
131003	0.263736	0.264239	0.262681	0.264756	0.268465	0.266576	0.266025	0.26737	0.269377	0.269412	0.268069	0.268252	0.271757	0.271755	0.270902	0.271194	0.273335	0.273089	0.27277	0.274228	0.276187	0.276912	0.277188	0.278239	0.27757	0.277801	0.279026	0.278701	0.280387	0.282924	0.284442	0.283454	0.283487	0.284789	0.286101	0.287562	0.288144	0.287979	0.288627	0.28989	0.291158	0.29181	0.291351	0.291959	0.293457	0.294276	0.294743	0.295653	0.296926
131004	0.274449	0.273531	0.276278	0.279352	0.280408	0.27843	0.275691	0.276171	0.280259	0.281585	0.281428	0.282163	0.285145	0.284576	0.283776	0.284004	0.284369	0.28485	0.285767	0.287182	0.288574	0.289326	0.290028	0.291356	0.291533	0.292031	0.293085	0.293569	0.294937	0.296831	0.298432	0.298627	0.29921	0.300362	0.301471	0.302224	0.303047	0.304373	0.306612	0.306817	0.306753	0.308267	0.309721	0.310471	0.311044	0.312475	0.312986	0.313555	0.314704
131005	0.230694	0.233634	0.235645	0.232232	0.227435	0.230767	0.234724	0.236311	0.235436	0.236034	0.236323	0.236973	0.238504	0.237163	0.23646	0.236885	0.236239	0.236054	0.238419	0.242397	0.240192	0.239271	0.240345	0.241604	0.242383	0.24226	0.242111	0.243891	0.245617	0.246521	0.246584	0.246779	0.248387	0.24975	0.248795	0.250815	0.251878	0.251262	0.253091	0.254192	0.254772	0.255571	0.256471	0.256685	0.25672	0.2577	0.258483	0.258847	0.259088
131006	0.251101	0.256149	0.257569	0.257396	0.256826	0.256223	0.258249	0.258474	0.256065	0.259301	0.260073	0.259561	0.261014	0.262163	0.263398	0.264669	0.26549	0.266085	0.266988	0.267954	0.266642	0.267659	0.270261	0.271836	0.271458	0.272772	0.275779	0.276763	0.275746	0.27549	0.277613	0.279648	0.28177	0.28294	0.282367	0.284608	0.28644	0.286812	0.28811	0.288642	0.289424	0.291242	0.292082	0.293286	0.294753	0.295608	0.296886	0.29763	0.297725
131007	0.250331	0.250843	0.249128	0.247448	0.248238	0.253118	0.25402	0.252891	0.251701	0.248647	0.251083	0.255938	0.257552	0.256374	0.255477	0.255792	0.256278	0.257027	0.258775	0.26061	0.257188	0.257715	0.261024	0.262372	0.260562	0.261272	0.264424	0.26412	0.263766	0.264465	0.26614	0.267002	0.267448	0.267881	0.268705	0.270372	0.271466	0.271737	0.272504	0.273027	0.273902	0.275406	0.275837	0.276194	0.276903	0.277935	0.278709	0.279399	0.280111
131008	0.292085	0.294128	0.291921	0.292028	0.294976	0.29633	0.296016	0.296117	0.297379	0.297275	0.297719	0.298929	0.300247	0.299583	0.29914	0.300143	0.302608	0.304017	0.303888	0.302974	0.303727	0.304064	0.304378	0.305545	0.305838	0.30665	0.308551	0.31108	0.31235	0.312468	0.31212	0.312154	0.312181	0.313054	0.31559	0.316546	0.317256	0.318361	0.319124	0.319939	0.320657	0.321252	0.32245	0.324262	0.325801	0.325924	0.32645	0.327638	0.329074
131009	0.281189	0.281376	0.280974	0.281134	0.281926	0.282506	0.282358	0.282385	0.28318	0.284373	0.286156	0.286018	0.282475	0.282419	0.284027	0.28586	0.287228	0.287987	0.288147	0.288081	0.288869	0.289264	0.28975	0.291096	0.291759	0.293602	0.296053	0.296067	0.296107	0.29655	0.297375	0.298738	0.300208	0.301338	0.301925	0.30326	0.304906	0.306007	0.305339	0.306868	0.30874	0.30913	0.311277	0.312151	0.31197	0.312839	0.31408	0.314782	0.314922
131010	0.317641	0.311012	0.311608	0.312913	0.314074	0.318537	0.317874	0.315654	0.315386	0.317088	0.317397	0.317531	0.319295	0.319597	0.318329	0.317131	0.318636	0.319605	0.319802	0.320054	0.322571	0.323521	0.323764	0.3253	0.325933	0.32673	0.327819	0.328271	0.329603	0.330601	0.330503	0.330889	0.331872	0.333375	0.334954	0.33453	0.33446	0.335738	0.337273	0.337395	0.338061	0.340555	0.341107	0.341472	0.342182	0.342952	0.34357	0.344594	0.346013
131011	0.281863	0.283472	0.280574	0.280949	0.284181	0.283677	0.282229	0.281472	0.282532	0.286355	0.287498	0.285263	0.281877	0.283659	0.287023	0.289414	0.28981	0.289306	0.289621	0.291059	0.290575	0.291928	0.293915	0.294042	0.293409	0.294285	0.296078	0.295519	0.296735	0.298487	0.299237	0.299243	0.299996	0.301034	0.301376	0.303527	0.305068	0.305236	0.30571	0.306466	0.307432	0.308351	0.308479	0.309055	0.31014	0.311025	0.311103	0.311643	0.313069
131012	0.287684	0.293106	0.295531	0.294923	0.293495	0.294523	0.295165	0.294364	0.292871	0.294374	0.296333	0.29666	0.294942	0.297881	0.298813	0.297926	0.301222	0.30219	0.302687	0.30421	0.304339	0.305345	0.306374	0.306115	0.307474	0.308758	0.309121	0.308911	0.310277	0.313022	0.31564	0.314319	0.314675	0.317049	0.319225	0.319956	0.320209	0.320783	0.321967	0.323833	0.325754	0.327151	0.328255	0.328382	0.328355	0.329659	0.330516	0.331575	0.332949
131013	0.300276	0.304648	0.30458	0.303122	0.303743	0.308959	0.309786	0.309202	0.310092	0.31158	0.313027	0.314161	0.31471	0.313208	0.313727	0.315514	0.31403	0.315066	0.316475	0.316853	0.319332	0.32072	0.321073	0.321483	0.321525	0.322736	0.32479	0.325516	0.325706	0.327429	0.330854	0.330844	0.330656	0.331496	0.333319	0.334508	0.336091	0.338218	0.339686	0.34008	0.340487	0.341797	0.343043	0.344716	0.345991	0.345708	0.348005	0.349761	0.349506
131014	0.297796	0.298678	0.298503	0.297541	0.296902	0.298134	0.300985	0.301102	0.298076	0.29985	0.301719	0.303824	0.306895	0.307193	0.306552	0.30683	0.309234	0.30773	0.306427	0.308058	0.308759	0.310358	0.312564	0.314323	0.314565	0.31485	0.315865	0.317262	0.31939	0.321303	0.322405	0.323479	0.324917	0.326249	0.32685	0.3279	0.329767	0.331847	0.332471	0.333769	0.3357	0.337608	0.338664	0.339371	0.34034	0.342067	0.343251	0.344913	0.346906
131015	0.314685	0.313071	0.315139	0.316223	0.315351	0.314867	0.318771	0.321108	0.319243	0.319571	0.319319	0.319485	0.321233	0.32097	0.322103	0.324121	0.323289	0.323781	0.324404	0.324395	0.325948	0.327015	0.327036	0.326462	0.327781	0.329567	0.330477	0.329668	0.33146	0.334059	0.335306	0.335127	0.336031	0.337311	0.337249	0.338396	0.339563	0.34023	0.341068	0.341641	0.342775	0.344826	0.345847	0.345895	0.346164	0.348114	0.348628	0.348778	0.349536
131016	0.215882	0.215336	0.214368	0.215957	0.219191	0.220335	0.219668	0.220674	0.224025	0.2243	0.223244	0.223389	0.226034	0.225482	0.224176	0.224295	0.227113	0.228695	0.227716	0.225336	0.226688	0.229492	0.231475	0.231228	0.231965	0.233105	0.234016	0.234341	0.2367	0.238668	0.238584	0.238954	0.24081	0.243206	0.244454	0.244966	0.245219	0.245969	0.248297	0.249544	0.250166	0.251244	0.253382	0.254938	0.255701	0.256365	0.256936	0.257351	0.257704
131017	0.292985	0.291299	0.289525	0.288793	0.290661	0.296245	0.295476	0.293522	0.294108	0.293418	0.294569	0.29634	0.296676	0.296994	0.29542	0.293682	0.296141	0.296557	0.297028	0.299058	0.299968	0.299676	0.299577	0.301057	0.302113	0.302093	0.302009	0.304225	0.305788	0.305855	0.305001	0.306122	0.307156	0.308095	0.309622	0.310268	0.310776	0.311568	0.312413	0.313461	0.31467	0.315726	0.315397	0.316441	0.318299	0.318608	0.318896	0.319361	0.320017
131018	0.30557	0.306731	0.305193	0.30594	0.30882	0.309545	0.308847	0.307258	0.305785	0.306273	0.307713	0.308973	0.309356	0.310426	0.311191	0.311106	0.31021	0.310375	0.311608	0.313138	0.313299	0.313733	0.313991	0.313461	0.31508	0.316131	0.3163	0.317871	0.317553	0.316832	0.317092	0.31691	0.318308	0.319943	0.319559	0.319962	0.320749	0.32159	0.322622	0.322862	0.323268	0.324463	0.324403	0.324834	0.325671	0.325816	0.326267	0.326651	0.326991
131019	0.329921	0.33354	0.334059	0.33274	0.33162	0.33276	0.333435	0.334371	0.335357	0.332923	0.333558	0.335621	0.335371	0.332612	0.332801	0.335612	0.335911	0.335058	0.33502	0.336239	0.335551	0.336399	0.337305	0.336185	0.338123	0.339827	0.339902	0.3394	0.339476	0.339288	0.338598	0.339889	0.340738	0.341178	0.342142	0.342429	0.342758	0.343493	0.344398	0.344422	0.344274	0.344695	0.344995	0.345921	0.346906	0.346791	0.347074	0.347933	0.349051
131020	0.239616	0.242691	0.240665	0.241311	0.244025	0.241877	0.240743	0.242184	0.24547	0.247119	0.247182	0.246811	0.247172	0.247045	0.246862	0.247626	0.25051	0.252957	0.25244	0.249667	0.252188	0.253288	0.2534	0.254835	0.254656	0.255436	0.257071	0.256659	0.257777	0.259272	0.259945	0.260851	0.261956	0.263317	0.264945	0.266333	0.267825	0.269277	0.269853	0.27047	0.271288	0.272356	0.274088	0.275562	0.276686	0.277824	0.278142	0.278659	0.279801
141001	0.216572	0.220115	0.218131	0.219461	0.223237	0.221425	0.220742	0.220758	0.221178	0.224501	0.225183	0.224751	0.22599	0.225181	0.225405	0.226977	0.227713	0.228298	0.229014	0.229879	0.23029	0.232095	0.233853	0.23364	0.233997	0.23469	0.235528	0.236507	0.235245	0.234707	0.236791	0.238358	0.238433	0.239156	0.242933	0.243174	0.24318	0.244392	0.244937	0.245287	0.2461	0.247434	0.247185	0.247261	0.248236	0.249702	0.250726	0.251289	0.251736
141002	0.220114	0.216789	0.217905	0.219779	0.22115	0.222768	0.220344	0.218851	0.22104	0.223114	0.224112	0.223388	0.221651	0.224334	0.227284	0.227476	0.223707	0.222608	0.223249	0.224168	0.225979	0.227723	0.228881	0.22911	0.22743	0.227598	0.229692	0.230071	0.230965	0.231423	0.231187	0.233332	0.235158	0.235971	0.236046	0.235166	0.235393	0.236878	0.237293	0.238345	0.239342	0.239654	0.240658	0.241533	0.242343	0.243566	0.243812	0.244454	0.245758
141003	0.283802	0.28708	0.286963	0.286769	0.286743	0.28492	0.286855	0.287161	0.284191	0.28652	0.288839	0.290034	0.290189	0.287944	0.288279	0.290705	0.290243	0.290272	0.290198	0.289743	0.290802	0.290946	0.291165	0.292952	0.293199	0.293869	0.294931	0.294199	0.294603	0.295999	0.297599	0.298638	0.30018	0.300335	0.297154	0.297757	0.299106	0.299663	0.300848	0.301682	0.301557	0.300704	0.301578	0.302993	0.303962	0.30382	0.303218	0.303523	0.305036
141004	0.229927	0.231802	0.227391	0.227167	0.230978	0.230469	0.231125	0.230082	0.227625	0.232928	0.233424	0.231664	0.233341	0.233828	0.233698	0.233943	0.235488	0.23508	0.235233	0.237014	0.236233	0.236772	0.237515	0.236435	0.237175	0.237994	0.238991	0.242249	0.242909	0.242533	0.242839	0.242294	0.243452	0.245543	0.246559	0.247539	0.248326	0.248858	0.249261	0.250198	0.251426	0.25243	0.252538	0.252666	0.253417	0.25496	0.255433	0.25548	0.255821
141005	0.26239	0.263094	0.261292	0.264273	0.26916	0.266082	0.265205	0.265678	0.266074	0.267193	0.269545	0.270409	0.267942	0.269294	0.270168	0.270276	0.272782	0.271326	0.27045	0.272772	0.273153	0.273057	0.273617	0.275289	0.275119	0.275066	0.276007	0.277389	0.277315	0.277337	0.278637	0.279937	0.279515	0.279214	0.281586	0.281807	0.282169	0.283464	0.283906	0.28368	0.284338	0.286518	0.286875	0.287667	0.288704	0.288492	0.288711	0.289613	0.290768
141006	0.279571	0.280929	0.279872	0.279006	0.278866	0.278414	0.2801	0.281777	0.282347	0.284292	0.283753	0.282735	0.283872	0.282964	0.283164	0.284599	0.284708	0.284973	0.285185	0.28526	0.285907	0.287414	0.288694	0.288629	0.288815	0.289917	0.291389	0.291622	0.291077	0.291577	0.293766	0.29483	0.295902	0.296458	0.295768	0.296797	0.298518	0.299812	0.299893	0.301202	0.302298	0.302004	0.303129	0.304254	0.305187	0.306423	0.30729	0.307555	0.307433
141007	0.247914	0.248003	0.250226	0.252188	0.252684	0.251606	0.249604	0.248931	0.25031	0.251513	0.253035	0.254296	0.254539	0.253611	0.252749	0.253116	0.255495	0.256655	0.25623	0.255249	0.256506	0.258295	0.259294	0.2588	0.258794	0.258418	0.258272	0.260415	0.261908	0.26301	0.264193	0.264689	0.265784	0.266975	0.267252	0.268184	0.269074	0.269416	0.269156	0.269765	0.270739	0.271389	0.272025	0.273373	0.274902	0.275472	0.276128	0.276967	0.277886
151001	0.248843	0.249061	0.249421	0.251443	0.253303	0.2512	0.251256	0.252471	0.25372	0.256395	0.253497	0.25191	0.258773	0.259958	0.25836	0.257504	0.260205	0.260444	0.260296	0.261741	0.263783	0.264957	0.265238	0.265268	0.265378	0.266721	0.268672	0.268982	0.270722	0.272398	0.272995	0.275251	0.275444	0.275294	0.278066	0.279205	0.279907	0.281277	0.283653	0.285285	0.286338	0.287365	0.288532	0.289517	0.290664	0.292535	0.293442	0.29444	0.295861
151002	0.226858	0.22698	0.228894	0.231001	0.231973	0.231157	0.232548	0.234036	0.234028	0.233297	0.235909	0.238578	0.237315	0.236836	0.237496	0.238224	0.237235	0.238247	0.239699	0.240444	0.242253	0.242918	0.243179	0.244484	0.245627	0.247063	0.248746	0.250053	0.249841	0.249514	0.250259	0.251444	0.253179	0.254588	0.254751	0.255391	0.256729	0.258386	0.259448	0.261101	0.262478	0.262848	0.2633	0.264614	0.266063	0.266275	0.267419	0.268569	0.26917
151003	0.231083	0.233509	0.225943	0.22523	0.232498	0.235974	0.234528	0.232428	0.232439	0.232377	0.235663	0.239384	0.239688	0.238559	0.237124	0.236627	0.238201	0.239125	0.240669	0.243347	0.244747	0.244901	0.244546	0.244825	0.24728	0.248855	0.24907	0.250188	0.251788	0.252434	0.252065	0.254725	0.2563	0.256947	0.258494	0.259708	0.260632	0.261653	0.263421	0.264503	0.265546	0.267179	0.268322	0.26971	0.271159	0.271941	0.27181	0.272076	0.273416
151004	0.234471	0.231883	0.232676	0.234244	0.234753	0.233676	0.234862	0.238035	0.241286	0.240709	0.240637	0.242158	0.244344	0.242053	0.242693	0.245871	0.244616	0.243849	0.243152	0.242578	0.245299	0.248036	0.249596	0.250072	0.251111	0.252173	0.253152	0.254452	0.253705	0.25333	0.255091	0.256996	0.258017	0.259135	0.261771	0.263405	0.263866	0.26389	0.26496	0.266414	0.267284	0.267238	0.26799	0.270008	0.272055	0.272219	0.272592	0.273481	0.274578
151005	0.235029	0.236064	0.239648	0.24085	0.239607	0.239667	0.24029	0.240126	0.23904	0.239251	0.240983	0.244348	0.248135	0.246117	0.244193	0.245076	0.247916	0.248071	0.247702	0.248729	0.250053	0.25074	0.251804	0.254122	0.253335	0.253497	0.25534	0.255918	0.256989	0.258474	0.259762	0.259629	0.259983	0.261162	0.262715	0.264534	0.26611	0.267155	0.267621	0.268492	0.269398	0.270019	0.271415	0.272604	0.273363	0.274019	0.275114	0.275948	0.276572
151006	0.228262	0.22729	0.224112	0.226093	0.231543	0.232225	0.229774	0.229949	0.233684	0.231424	0.231184	0.233274	0.235258	0.234088	0.234896	0.236971	0.234885	0.235154	0.236086	0.23604	0.236316	0.238042	0.239621	0.239327	0.240965	0.242367	0.242583	0.242329	0.244429	0.246542	0.246871	0.247531	0.249145	0.25069	0.250784	0.251513	0.252396	0.253414	0.25538	0.256602	0.25735	0.258156	0.258658	0.259545	0.260736	0.261718	0.262823	0.263675	0.264358
151007	0.236883	0.23752	0.241581	0.24089	0.236824	0.237804	0.241004	0.241416	0.238202	0.238698	0.241177	0.243343	0.243423	0.244191	0.245082	0.24598	0.247185	0.247099	0.247063	0.247829	0.247728	0.248652	0.250119	0.250951	0.251183	0.252173	0.254107	0.255942	0.25673	0.257348	0.258526	0.259669	0.260999	0.262359	0.26348	0.264412	0.265293	0.266213	0.267189	0.268369	0.269814	0.271302	0.271742	0.272689	0.274006	0.274629	0.275444	0.27609	0.27658
151008	0.226105	0.225281	0.225451	0.22601	0.226379	0.226215	0.227126	0.227262	0.22636	0.22829	0.229159	0.230153	0.232807	0.232217	0.231709	0.232573	0.233919	0.233708	0.234623	0.237546	0.237889	0.238209	0.239526	0.241655	0.240958	0.240437	0.24168	0.244338	0.244793	0.24611	0.249493	0.247646	0.248746	0.251414	0.250994	0.252956	0.254475	0.25477	0.256361	0.257999	0.259229	0.259946	0.260519	0.26139	0.262504	0.26346	0.263678	0.264318	0.265623
151009	0.264903	0.265094	0.26472	0.265307	0.266212	0.265359	0.264888	0.265058	0.265907	0.267672	0.270418	0.272315	0.271713	0.270125	0.270342	0.271895	0.271801	0.273297	0.275016	0.275655	0.275268	0.277762	0.281067	0.281626	0.281046	0.282418	0.285082	0.284858	0.285108	0.286307	0.287935	0.288352	0.290042	0.291805	0.291537	0.293502	0.295616	0.296567	0.296617	0.297885	0.299478	0.300383	0.301849	0.302907	0.303474	0.304078	0.305455	0.306708	0.307375
151010
151011	0.250564	0.250231	0.250081	0.252996	0.255826	0.252019	0.254073	0.255067	0.251644	0.25274	0.254411	0.256054	0.25772	0.257996	0.257147	0.256669	0.258724	0.259795	0.260376	0.261008	0.26053	0.261143	0.263053	0.265254	0.264673	0.265088	0.267148	0.268074	0.268136	0.268018	0.268366	0.269459	0.270839	0.271646	0.271327	0.272499	0.273516	0.273851	0.274779	0.275522	0.275828	0.275912	0.277104	0.278004	0.278685	0.279989	0.280617	0.280948	0.281368
151012	0.248672	0.249711	0.250372	0.250997	0.250607	0.247751	0.249318	0.25244	0.25413	0.254046	0.255645	0.256434	0.25373	0.253143	0.25433	0.256661	0.259418	0.259121	0.259067	0.260951	0.260497	0.260762	0.262288	0.264418	0.265415	0.266612	0.267893	0.267648	0.267899	0.269024	0.27067	0.271572	0.273042	0.274635	0.2754	0.276859	0.278623	0.280046	0.280362	0.280986	0.282418	0.284486	0.285801	0.286789	0.287808	0.289055	0.289565	0.290248	0.291436
151013	0.24522	0.243252	0.244387	0.244356	0.243181	0.244264	0.248203	0.249193	0.24619	0.248962	0.248639	0.248809	0.253752	0.251148	0.249845	0.25192	0.252928	0.252455	0.253029	0.255352	0.255178	0.255102	0.255847	0.257342	0.259186	0.260518	0.260933	0.2605	0.260617	0.262013	0.264171	0.263847	0.263939	0.264939	0.266218	0.267826	0.269398	0.270579	0.271047	0.271367	0.272266	0.273839	0.274055	0.275088	0.276834	0.277829	0.278169	0.27855	0.279349
171001	0.260665	0.257764	0.263127	0.264644	0.261865	0.263378	0.262464	0.264039	0.268674	0.265165	0.265174	0.26725	0.266799	0.265867	0.267086	0.269083	0.26761	0.269878	0.271253	0.269343	0.270749	0.271606	0.271749	0.272194	0.272871	0.272737	0.272483	0.274397	0.275701	0.27652	0.277291	0.277512	0.279069	0.281016	0.281489	0.282151	0.282707	0.28329	0.284764	0.285504	0.28599	0.286998	0.2887	0.289257	0.28934	0.290912	0.292285	0.293373	0.294129
181001	0.312193	0.315439	0.314709	0.313772	0.314895	0.318427	0.319599	0.318052	0.315498	0.31594	0.317734	0.319561	0.320391	0.320055	0.320852	0.322556	0.32286	0.322343	0.322057	0.322497	0.322764	0.323467	0.324402	0.325318	0.327757	0.32826	0.326796	0.326877	0.327743	0.329234	0.330876	0.331209	0.332089	0.333432	0.334291	0.334341	0.335354	0.336917	0.335769	0.336568	0.338188	0.338836	0.339224	0.339837	0.340734	0.341664	0.342187	0.34261	0.343143
181002	0.261961	0.261739	0.263816	0.264424	0.263357	0.263238	0.264657	0.265311	0.264493	0.265524	0.264006	0.263106	0.266418	0.2674	0.268872	0.27081	0.270576	0.269484	0.269246	0.270401	0.271005	0.271789	0.272712	0.273569	0.274949	0.275098	0.274549	0.27607	0.277134	0.277612	0.277965	0.278891	0.280216	0.281484	0.282174	0.282175	0.282424	0.283419	0.285045	0.285972	0.286164	0.28621	0.287569	0.288473	0.288799	0.289449	0.290538	0.291386	0.291869
181003	0.25474	0.256183	0.260938	0.263687	0.263423	0.262635	0.260205	0.259247	0.260787	0.260711	0.26396	0.265908	0.262181	0.264824	0.266375	0.265372	0.266021	0.266219	0.267124	0.268947	0.268634	0.269864	0.271324	0.270839	0.272417	0.272955	0.272835	0.276029	0.276522	0.275964	0.276299	0.276113	0.276991	0.278779	0.280453	0.28121	0.281561	0.282046	0.283063	0.283449	0.284233	0.286025	0.286349	0.286672	0.287426	0.288351	0.289461	0.29036	0.290971
181004	0.279203	0.279648	0.281112	0.280326	0.278573	0.280371	0.282912	0.284084	0.283902	0.285978	0.288048	0.288504	0.286979	0.287604	0.288948	0.289902	0.290056	0.291381	0.293744	0.296072	0.296188	0.295555	0.29528	0.296178	0.298422	0.299801	0.299696	0.299226	0.299698	0.301747	0.304559	0.304085	0.304682	0.306649	0.308329	0.30865	0.309373	0.310949	0.311942	0.312976	0.314226	0.315651	0.316887	0.317614	0.318283	0.319623	0.320114	0.320586	0.321498
181005	0.300017	0.296882	0.298215	0.301271	0.302424	0.298733	0.300662	0.303581	0.303994	0.305273	0.304164	0.303242	0.305626	0.308023	0.308538	0.308122	0.309783	0.310326	0.31062	0.311675	0.313513	0.314537	0.315053	0.315931	0.316676	0.317544	0.318553	0.319479	0.320248	0.321	0.322073	0.324437	0.32546	0.325682	0.3269	0.328468	0.32963	0.330233	0.330846	0.332206	0.333536	0.334283	0.335965	0.336951	0.337314	0.338118	0.339051	0.339688	0.340151
181006	0.279694	0.282097	0.280678	0.28236	0.285579	0.282832	0.281572	0.283671	0.287734	0.288364	0.285347	0.283298	0.2861	0.285882	0.286691	0.288857	0.289276	0.289101	0.289657	0.291151	0.291366	0.291991	0.292044	0.290714	0.293634	0.296085	0.296135	0.295378	0.296754	0.297653	0.296723	0.298879	0.299634	0.300111	0.303011	0.303015	0.30311	0.304359	0.304601	0.305827	0.307053	0.307278	0.307682	0.307926	0.308698	0.310888	0.310739	0.310532	0.311535
181007	0.274476	0.270422	0.272672	0.272459	0.271055	0.276791	0.278121	0.277639	0.277735	0.275919	0.275108	0.277058	0.281495	0.281209	0.281195	0.282628	0.282979	0.28198	0.282146	0.284463	0.285908	0.286403	0.287527	0.290345	0.288919	0.289533	0.292179	0.290266	0.290348	0.291971	0.2935	0.294076	0.29408	0.294535	0.296337	0.297563	0.297813	0.297562	0.298086	0.29956	0.300656	0.300568	0.301261	0.302265	0.30328	0.304113	0.304402	0.304758	0.305353
181008	0.318642	0.318629	0.31895	0.319126	0.318953	0.318515	0.317527	0.318241	0.320992	0.322043	0.322559	0.322352	0.321373	0.321694	0.322603	0.323631	0.324622	0.325106	0.32559	0.326391	0.327272	0.326262	0.325146	0.32633	0.327576	0.327589	0.326937	0.327827	0.329082	0.3302	0.331029	0.332096	0.332137	0.332114	0.333469	0.333387	0.33353	0.334378	0.334508	0.335365	0.33634	0.336681	0.336687	0.33703	0.337969	0.339391	0.340521	0.340849	0.340602
191001	0.298371	0.298791	0.300972	0.301829	0.301274	0.301599	0.302176	0.30183	0.301047	0.303971	0.304206	0.303396	0.305018	0.307917	0.309767	0.309508	0.307512	0.309079	0.311019	0.311146	0.312562	0.314166	0.315429	0.316062	0.315868	0.315732	0.316108	0.316975	0.32002	0.322153	0.321682	0.322766	0.322958	0.32317	0.325205	0.326071	0.326789	0.327975	0.329317	0.330904	0.331719	0.331462	0.332995	0.333478	0.33325	0.334412	0.335534	0.336273	0.336854
191002	0.283329	0.282536	0.287655	0.28824	0.284687	0.285815	0.287434	0.2885	0.289076	0.290673	0.290268	0.290092	0.292488	0.291871	0.291154	0.292077	0.294748	0.295421	0.296295	0.298878	0.301256	0.302638	0.302687	0.301903	0.303495	0.305457	0.306856	0.308183	0.310731	0.312879	0.313577	0.314657	0.315325	0.316432	0.31909	0.321255	0.321779	0.321605	0.323983	0.326144	0.32834	0.330784	0.331127	0.331793	0.333368	0.335165	0.336391	0.337053	0.337427
201001	0.257804	0.261754	0.260778	0.258374	0.257992	0.26188	0.262337	0.262264	0.263504	0.262448	0.263021	0.265535	0.268241	0.266054	0.262956	0.261814	0.263894	0.267426	0.269448	0.268911	0.268771	0.268143	0.267833	0.268928	0.271298	0.27146	0.270146	0.272179	0.274263	0.27515	0.274764	0.274761	0.274715	0.275568	0.278183	0.278716	0.278741	0.279075	0.278961	0.279663	0.281107	0.282422	0.281089	0.28095	0.282508	0.284063	0.284661	0.284408	0.284039
201002	0.239062	0.237581	0.242416	0.244435	0.242297	0.240887	0.240015	0.239745	0.240191	0.241727	0.244088	0.245247	0.243747	0.243057	0.24435	0.245997	0.244638	0.246152	0.247976	0.248386	0.250882	0.250367	0.248787	0.24975	0.25032	0.251577	0.253107	0.252922	0.252822	0.252743	0.252746	0.254319	0.255341	0.255958	0.257194	0.258312	0.258511	0.258587	0.261246	0.261783	0.261632	0.26268	0.263223	0.264279	0.265453	0.265624	0.265455	0.266373	0.268105
201003	0.275302	0.281367	0.283202	0.281505	0.279702	0.282258	0.281483	0.280696	0.282027	0.281935	0.284811	0.28698	0.284449	0.283827	0.286696	0.29012	0.288219	0.288704	0.289245	0.288661	0.292351	0.292935	0.291953	0.293345	0.2947	0.295004	0.294814	0.296025	0.297277	0.298034	0.298409	0.299634	0.301292	0.302721	0.303326	0.303781	0.304516	0.305391	0.305604	0.306722	0.308271	0.309452	0.310043	0.310917	0.311837	0.312041	0.313032	0.313635	0.313552
201004	0.238181	0.23497	0.236068	0.238426	0.240669	0.242886	0.242442	0.24259	0.244447	0.2432	0.243291	0.244766	0.24592	0.243848	0.244081	0.246664	0.246919	0.245952	0.24508	0.245502	0.248539	0.249061	0.248976	0.251645	0.252676	0.253	0.253591	0.255038	0.255188	0.255134	0.256045	0.257656	0.259734	0.261373	0.261684	0.261904	0.262522	0.26361	0.26487	0.265903	0.266234	0.266025	0.267405	0.2687	0.269708	0.271085	0.272227	0.272968	0.273229
221001	0.232952	0.237749	0.236518	0.233757	0.233781	0.239411	0.242607	0.243103	0.242293	0.242044	0.242004	0.241587	0.240997	0.245185	0.24628	0.244062	0.244955	0.246884	0.247725	0.247063	0.248161	0.249425	0.250198	0.2504	0.251123	0.252357	0.253656	0.254307	0.255769	0.256614	0.256399	0.258679	0.259916	0.260342	0.261647	0.26267	0.263884	0.265398	0.266699	0.267912	0.269177	0.270495	0.27132	0.27258	0.273918	0.274343	0.275093	0.276013	0.276823
221002	0.24662	0.247932	0.253784	0.255903	0.253213	0.25082	0.25315	0.25562	0.255492	0.256238	0.258571	0.260417	0.259719	0.259316	0.26008	0.261464	0.26194	0.263532	0.264374	0.263784	0.264793	0.266506	0.267572	0.267244	0.269295	0.271355	0.27227	0.272506	0.274167	0.275703	0.276014	0.276957	0.278396	0.279961	0.281184	0.281772	0.282635	0.284047	0.285395	0.286366	0.287485	0.289244	0.291451	0.29324	0.294187	0.294333	0.295263	0.296437	0.297412
221003	0.266417	0.260979	0.267781	0.270288	0.267621	0.271032	0.274633	0.274506	0.271261	0.273571	0.273525	0.27303	0.275446	0.275297	0.275297	0.276416	0.277723	0.277469	0.278031	0.280264	0.280243	0.280578	0.281723	0.283324	0.28549	0.285958	0.284952	0.285149	0.28596	0.28715	0.288396	0.289005	0.29034	0.291888	0.292482	0.292876	0.293424	0.29437	0.295883	0.296406	0.297155	0.299096	0.300328	0.300384	0.300248	0.301499	0.302124	0.30304	0.304435
221004	0.259919	0.263454	0.264506	0.264136	0.26361	0.264094	0.266388	0.268588	0.269052	0.267021	0.267502	0.268728	0.268127	0.271096	0.273348	0.273626	0.273628	0.272864	0.273639	0.276335	0.276493	0.276468	0.277083	0.278392	0.279439	0.279574	0.279903	0.282988	0.283627	0.283827	0.285548	0.286983	0.28826	0.289026	0.289129	0.291157	0.292675	0.293166	0.294927	0.296339	0.296942	0.297092	0.298834	0.300304	0.301142	0.301954	0.302766	0.303803	0.304946
221005	0.244941	0.244223	0.249362	0.250504	0.248384	0.25136	0.250037	0.250606	0.254937	0.25218	0.250924	0.251556	0.252302	0.254723	0.256072	0.255779	0.255334	0.256778	0.258303	0.259096	0.262368	0.262321	0.261002	0.262252	0.26201	0.263341	0.266086	0.266644	0.265579	0.266478	0.270537	0.271595	0.273314	0.27497	0.274514	0.275049	0.27676	0.278659	0.278716	0.279697	0.281064	0.282047	0.283864	0.285649	0.286856	0.287297	0.287878	0.288043	0.287936
221006	0.323506	0.32061	0.318401	0.320921	0.326638	0.329781	0.327919	0.326489	0.328173	0.328281	0.328549	0.329379	0.330651	0.331719	0.33214	0.331917	0.331518	0.333534	0.33531	0.335455	0.337411	0.336743	0.33599	0.338774	0.339899	0.33944	0.33928	0.342443	0.344041	0.344037	0.343652	0.344593	0.345346	0.346004	0.347222	0.348084	0.348664	0.349501	0.35158	0.352676	0.353194	0.353929	0.354683	0.3557	0.356649	0.356967	0.357424	0.358656	0.360329
221007
221008	0.244126	0.244457	0.248572	0.247718	0.244247	0.248073	0.24655	0.246266	0.250609	0.251725	0.250431	0.248636	0.248798	0.253807	0.254599	0.251179	0.251259	0.252317	0.254824	0.257896	0.256565	0.256765	0.258195	0.258643	0.259139	0.25913	0.259256	0.261282	0.262877	0.263802	0.264338	0.264823	0.266011	0.267527	0.26851	0.268675	0.269241	0.270432	0.271135	0.271881	0.272785	0.273778	0.274521	0.27519	0.276036	0.277258	0.278174	0.278505	0.278649
221009	0.218728	0.219072	0.219818	0.220178	0.220196	0.22053	0.220849	0.221526	0.222393	0.221795	0.22395	0.226672	0.22659	0.225371	0.225202	0.226238	0.226912	0.226482	0.226692	0.228425	0.230175	0.229997	0.229326	0.230442	0.232405	0.234206	0.235177	0.235071	0.23597	0.237161	0.237956	0.239269	0.240305	0.241035	0.241695	0.241423	0.243137	0.246311	0.245977	0.245617	0.246426	0.248363	0.249341	0.250354	0.251269	0.251412	0.252037	0.252533	0.252913
221010	0.271015	0.270197	0.274404	0.273871	0.270222	0.273152	0.271333	0.270427	0.273389	0.273316	0.273295	0.274833	0.277691	0.27552	0.274982	0.277027	0.277425	0.278002	0.2794	0.281057	0.279897	0.280295	0.281234	0.280635	0.282621	0.283544	0.282932	0.283769	0.284263	0.284966	0.286165	0.286285	0.287262	0.288692	0.289197	0.288352	0.288839	0.29103	0.29227	0.293456	0.293819	0.293179	0.294322	0.295136	0.295332	0.29575	0.296089	0.296799	0.297744
221011	0.241577	0.240594	0.242589	0.243637	0.243606	0.245185	0.245166	0.245378	0.246519	0.245517	0.246367	0.247554	0.246879	0.24772	0.249488	0.250791	0.249979	0.24958	0.249192	0.249058	0.252348	0.253276	0.252658	0.253366	0.255054	0.255172	0.254375	0.256386	0.257461	0.257643	0.258071	0.261029	0.261963	0.261506	0.26239	0.263644	0.264754	0.265608	0.266533	0.267174	0.268138	0.269557	0.269229	0.269478	0.27079	0.272346	0.272855	0.273533	0.274828
221012	0.209055	0.213772	0.212672	0.211124	0.212189	0.216072	0.216414	0.21491	0.214856	0.220983	0.219027	0.21442	0.216315	0.218065	0.220123	0.221418	0.219832	0.221977	0.224077	0.223763	0.225638	0.225492	0.225336	0.228132	0.228776	0.230653	0.234049	0.235831	0.237343	0.238024	0.238116	0.240894	0.242907	0.244108	0.24581	0.247078	0.248053	0.249157	0.251022	0.253395	0.255012	0.255313	0.256632	0.25769	0.258685	0.260506	0.261054	0.261751	0.263248
221013
231001	0.260323	0.262408	0.263959	0.264444	0.264502	0.265526	0.269654	0.268916	0.262486	0.2658	0.266821	0.266506	0.268702	0.27055	0.270005	0.269367	0.273825	0.273797	0.272876	0.274208	0.275156	0.277445	0.279329	0.278794	0.279422	0.279328	0.279309	0.282879	0.285136	0.286061	0.286794	0.288887	0.289845	0.290009	0.290935	0.29288	0.294581	0.295717	0.297229	0.298964	0.30022	0.300672	0.301557	0.302879	0.304425	0.305857	0.306941	0.30724	0.307202
231002	0.238044	0.241014	0.245452	0.244462	0.24157	0.247013	0.246955	0.244596	0.244295	0.248027	0.249848	0.24893	0.247068	0.249134	0.250532	0.25085	0.253319	0.254867	0.254531	0.253432	0.25642	0.258949	0.259522	0.258406	0.258227	0.259191	0.260825	0.26226	0.263626	0.265066	0.266455	0.266809	0.267936	0.270297	0.273366	0.274957	0.27517	0.275134	0.276872	0.278758	0.280214	0.281275	0.283094	0.284753	0.285793	0.286217	0.287291	0.288819	0.290323
231003	0.262907	0.261841	0.266253	0.267915	0.265935	0.265359	0.264859	0.265401	0.266972	0.267371	0.266556	0.265851	0.267015	0.271633	0.274189	0.274206	0.275531	0.275449	0.276226	0.278276	0.276089	0.275829	0.277701	0.279697	0.280838	0.282841	0.285436	0.286416	0.288303	0.289194	0.288485	0.291229	0.292299	0.292129	0.293455	0.29599	0.297818	0.298569	0.299857	0.301544	0.30308	0.303995	0.304432	0.305297	0.306506	0.307391	0.308095	0.308764	0.309528
231004	0.209955	0.211419	0.206516	0.205609	0.209633	0.211804	0.211973	0.210535	0.208441	0.206897	0.20845	0.212414	0.21593	0.211934	0.210924	0.213773	0.212927	0.212638	0.213762	0.215936	0.217716	0.217221	0.215456	0.214543	0.215738	0.216896	0.217264	0.217682	0.218614	0.219648	0.220217	0.219628	0.220306	0.221732	0.222228	0.222368	0.222684	0.223556	0.225211	0.225842	0.226041	0.226652	0.227401	0.227315	0.227215	0.228688	0.229293	0.229297	0.229321
231005	0.198432	0.198731	0.194431	0.194327	0.197809	0.197361	0.198112	0.198811	0.19904	0.202137	0.201568	0.200393	0.20253	0.199705	0.199237	0.201073	0.198916	0.20044	0.203006	0.203649	0.202142	0.201755	0.202486	0.203357	0.206051	0.207121	0.206137	0.205886	0.207782	0.209184	0.208444	0.208355	0.208919	0.209359	0.208923	0.209976	0.211334	0.212267	0.212994	0.213657	0.214313	0.215007	0.215916	0.216388	0.216645	0.217381	0.218184	0.219127	0.219945
231006	0.203136	0.204593	0.204454	0.203121	0.202117	0.203418	0.20508	0.206092	0.206485	0.207931	0.208874	0.208152	0.205733	0.205621	0.207456	0.209677	0.210142	0.21065	0.210148	0.208775	0.210158	0.212663	0.21346	0.211121	0.214319	0.216659	0.216409	0.217268	0.218881	0.219718	0.219246	0.219958	0.221636	0.223201	0.22356	0.224623	0.226035	0.227522	0.229186	0.229939	0.230256	0.230865	0.23201	0.233057	0.233671	0.233889	0.235208	0.236471	0.237222
231007	0.218162	0.220004	0.222613	0.223839	0.223178	0.221646	0.22172	0.223768	0.226634	0.227107	0.227626	0.228208	0.228408	0.229307	0.231202	0.232589	0.230944	0.233189	0.234193	0.231577	0.232851	0.234984	0.236458	0.236884	0.239638	0.240459	0.239343	0.240741	0.242678	0.24439	0.24581	0.248353	0.249613	0.250083	0.251396	0.252914	0.253819	0.25432	0.255844	0.25762	0.258908	0.259574	0.261406	0.262975	0.264012	0.265005	0.266107	0.267019	0.267676
231008	0.21428	0.216436	0.217313	0.215319	0.213899	0.219074	0.218539	0.217322	0.219235	0.220738	0.221538	0.221686	0.221352	0.219871	0.219536	0.220873	0.222741	0.223648	0.223914	0.223838	0.222924	0.220944	0.219932	0.221855	0.223676	0.225906	0.227427	0.225517	0.225613	0.225804	0.224895	0.227646	0.228588	0.228319	0.229729	0.230719	0.231272	0.231649	0.232194	0.233191	0.233673	0.233303	0.234754	0.236247	0.237028	0.237107	0.236749	0.237118	0.238299
231009	0.211319	0.211267	0.206819	0.205603	0.208287	0.210059	0.21176	0.212866	0.21301	0.212091	0.212124	0.213214	0.214451	0.213683	0.214305	0.215921	0.215008	0.214824	0.215506	0.216702	0.218497	0.217842	0.216546	0.217428	0.217681	0.219367	0.221861	0.221842	0.223347	0.224273	0.223079	0.222391	0.222934	0.224723	0.227071	0.227614	0.228393	0.229664	0.229029	0.229762	0.230977	0.231579	0.233303	0.234486	0.23482	0.234917	0.235099	0.236123	0.237705
231010	0.205598	0.207722	0.20653	0.206862	0.208518	0.207536	0.207212	0.208154	0.209499	0.208213	0.208645	0.209875	0.210164	0.213108	0.21377	0.212435	0.213744	0.213686	0.214194	0.216039	0.215391	0.214721	0.214844	0.215917	0.218239	0.218815	0.218281	0.220745	0.221772	0.221778	0.222188	0.224631	0.226199	0.226663	0.227043	0.227167	0.228141	0.230107	0.232009	0.232036	0.232197	0.234121	0.235127	0.236023	0.236619	0.23634	0.237247	0.238695	0.239891
231011	0.197384	0.199019	0.201262	0.200625	0.199239	0.202701	0.201587	0.20077	0.203081	0.20339	0.204439	0.205334	0.204603	0.202986	0.204609	0.208691	0.210382	0.208789	0.207176	0.207881	0.210166	0.210847	0.211415	0.214055	0.214012	0.215247	0.217986	0.218447	0.219101	0.220066	0.221312	0.22401	0.224315	0.223783	0.225725	0.22674	0.227847	0.229613	0.231587	0.232449	0.232776	0.233591	0.23591	0.237098	0.23692	0.236759	0.237934	0.239609	0.240942
241001	0.181123	0.182413	0.182214	0.184182	0.186658	0.184453	0.18361	0.185091	0.187588	0.187214	0.186399	0.186769	0.188849	0.1897	0.188388	0.186856	0.188957	0.190527	0.19234	0.194781	0.195657	0.195511	0.19585	0.197781	0.19799	0.198591	0.199956	0.200465	0.201527	0.202842	0.20401	0.205192	0.206945	0.209075	0.210919	0.211237	0.211671	0.213146	0.215442	0.216955	0.217747	0.218446	0.219956	0.221524	0.222759	0.223554	0.223937	0.22484	0.226399
241002	0.191824	0.190422	0.191762	0.194438	0.196207	0.194978	0.194847	0.193403	0.190463	0.192071	0.194597	0.195095	0.192441	0.192371	0.194399	0.197553	0.200559	0.198235	0.197647	0.201648	0.199544	0.199376	0.201158	0.202197	0.202008	0.203647	0.20583	0.203182	0.203225	0.205253	0.207217	0.208293	0.208414	0.208556	0.209864	0.211048	0.212549	0.21397	0.213708	0.215131	0.216765	0.217074	0.218179	0.219185	0.219973	0.220896	0.221844	0.222725	0.223503
241003	0.181523	0.183112	0.182329	0.180819	0.180735	0.184069	0.187574	0.187878	0.185708	0.189756	0.188669	0.185337	0.185809	0.187368	0.188385	0.188642	0.18908	0.190081	0.191564	0.192817	0.192002	0.190141	0.189265	0.190832	0.191136	0.192697	0.195106	0.194888	0.195553	0.196194	0.196267	0.19853	0.199931	0.200203	0.200435	0.201374	0.202466	0.203234	0.203458	0.203473	0.203818	0.204753	0.20558	0.206742	0.207716	0.207645	0.208535	0.20892	0.208561
241004	0.198428	0.20104	0.199594	0.198729	0.200014	0.202145	0.201782	0.202536	0.205939	0.207871	0.20709	0.205741	0.206453	0.207966	0.2082	0.207379	0.207653	0.20986	0.211748	0.211889	0.211656	0.210625	0.210425	0.212569	0.214099	0.214582	0.214531	0.215131	0.216984	0.218	0.21727	0.217953	0.219614	0.221923	0.224254	0.223961	0.223851	0.225159	0.226637	0.227811	0.228994	0.230277	0.230043	0.231111	0.233119	0.233929	0.234898	0.235503	0.235692
241005	0.191935	0.19416	0.195097	0.19393	0.192506	0.194308	0.197506	0.198064	0.195702	0.197819	0.196648	0.195271	0.197976	0.197059	0.199033	0.203159	0.202428	0.199631	0.198029	0.199108	0.200837	0.201468	0.201489	0.202197	0.203861	0.20454	0.204576	0.206512	0.207432	0.208259	0.209458	0.208143	0.208333	0.210328	0.212481	0.213121	0.212835	0.212557	0.21331	0.214523	0.21565	0.216388	0.217237	0.217631	0.217968	0.219074	0.219721	0.220248	0.22102
241006	0.195374	0.194343	0.198829	0.198321	0.194296	0.196929	0.19629	0.197137	0.200451	0.195153	0.195769	0.198936	0.197725	0.19813	0.199039	0.199556	0.199324	0.198652	0.200108	0.203718	0.203659	0.202432	0.202462	0.204951	0.204329	0.204651	0.206421	0.206219	0.207073	0.208535	0.209569	0.209282	0.209812	0.210754	0.210948	0.213071	0.214291	0.214175	0.215717	0.216816	0.217186	0.217263	0.218365	0.219421	0.22023	0.221081	0.221267	0.221066	0.220985
241007	0.223422	0.222593	0.222591	0.225115	0.227392	0.224175	0.222998	0.223148	0.224146	0.229293	0.229528	0.228259	0.230773	0.229613	0.229653	0.23139	0.231343	0.231774	0.231876	0.231903	0.235859	0.237571	0.237478	0.238045	0.237776	0.238188	0.23938	0.239947	0.240951	0.242108	0.243099	0.244154	0.245141	0.246443	0.248431	0.249888	0.250516	0.251106	0.253624	0.254437	0.254871	0.256493	0.257641	0.258621	0.259416	0.259894	0.26082	0.262152	0.263446
241008	0.194218	0.194272	0.193435	0.194394	0.195273	0.191529	0.193064	0.194719	0.193591	0.195497	0.196935	0.197413	0.197462	0.197576	0.19867	0.199964	0.199489	0.200395	0.201981	0.203126	0.203185	0.203327	0.203946	0.204847	0.204275	0.204956	0.206919	0.207436	0.208978	0.210642	0.211431	0.211634	0.212129	0.212941	0.213788	0.215516	0.217094	0.217893	0.217946	0.218829	0.220078	0.220989	0.221883	0.222529	0.223097	0.223935	0.22456	0.22526	0.226125
241009	0.224817	0.232034	0.230272	0.229582	0.231807	0.231959	0.232199	0.233641	0.23601	0.237037	0.234226	0.23291	0.237653	0.23667	0.235012	0.235983	0.240119	0.23914	0.237655	0.239225	0.240625	0.241187	0.241654	0.243104	0.244986	0.246308	0.246683	0.24638	0.247414	0.249003	0.250076	0.25029	0.251062	0.252717	0.25481	0.255775	0.255502	0.255268	0.25779	0.259577	0.260557	0.261438	0.262596	0.263415	0.264036	0.264961	0.26529	0.265951	0.267054
241010	0.298145	0.296431	0.299073	0.302876	0.304203	0.300356	0.301739	0.302575	0.299859	0.30032	0.305217	0.308893	0.306529	0.308493	0.311397	0.312741	0.311686	0.313105	0.314777	0.314648	0.313358	0.313724	0.315425	0.316989	0.318392	0.319107	0.319791	0.322147	0.324267	0.325699	0.326635	0.328201	0.328503	0.328252	0.32911	0.330433	0.331571	0.332476	0.333831	0.335077	0.335641	0.335701	0.337862	0.339361	0.340248	0.34209	0.342754	0.343225	0.344134
251001	0.27567	0.274975	0.278881	0.279366	0.277963	0.282787	0.282665	0.283358	0.28748	0.28664	0.285873	0.285358	0.284217	0.283566	0.286022	0.290274	0.291856	0.290338	0.289035	0.29002	0.291328	0.294856	0.298101	0.298067	0.297736	0.299108	0.301439	0.301573	0.302465	0.304296	0.306347	0.307134	0.307858	0.308169	0.30763	0.310431	0.312857	0.313421	0.314098	0.31624	0.318615	0.319783	0.319612	0.320969	0.323223	0.323812	0.324162	0.324837	0.325936
251002	0.25091	0.250964	0.247436	0.248082	0.250963	0.247474	0.248055	0.251232	0.253729	0.252306	0.251977	0.253336	0.255043	0.254199	0.254868	0.256803	0.256115	0.256362	0.257132	0.257395	0.255992	0.255317	0.256812	0.260395	0.260361	0.259969	0.260515	0.260777	0.262002	0.262906	0.262743	0.263201	0.264241	0.265584	0.266758	0.267135	0.267549	0.268376	0.269267	0.270059	0.270741	0.271356	0.271899	0.272608	0.273302	0.273658	0.27473	0.27555	0.275779
042001	0.229099	0.224316	0.224451	0.225306	0.225651	0.226918	0.229114	0.230468	0.230224	0.229899	0.228531	0.228207	0.23081	0.232992	0.232853	0.232012	0.234416	0.233381	0.232225	0.233617	0.235573	0.235916	0.236237	0.238516	0.23804	0.238653	0.240676	0.240618	0.241865	0.242767	0.242256	0.243021	0.245006	0.246755	0.246706	0.247287	0.247725	0.248194	0.250366	0.251397	0.251628	0.252187	0.254288	0.254909	0.254663	0.256104	0.256901	0.257236	0.257635
042002	0.263965	0.265191	0.267295	0.267942	0.267231	0.267164	0.268756	0.2692	0.267896	0.269639	0.270308	0.270126	0.270528	0.271947	0.271316	0.269527	0.270629	0.271975	0.272388	0.272189	0.274599	0.274905	0.274119	0.274907	0.276499	0.276706	0.276215	0.278395	0.278608	0.278849	0.280611	0.280845	0.280728	0.281189	0.282711	0.283625	0.284303	0.284989	0.285515	0.286687	0.287571	0.28754	0.288255	0.289102	0.289586	0.289507	0.290721	0.291787	0.291993
042003	0.291181	0.290593	0.292907	0.295133	0.295223	0.292716	0.294817	0.297166	0.296403	0.294154	0.295719	0.297489	0.295033	0.29525	0.295864	0.296393	0.298096	0.299452	0.299952	0.299718	0.299662	0.300289	0.300637	0.299986	0.302329	0.304025	0.304369	0.30593	0.306428	0.30635	0.30653	0.307204	0.309045	0.310819	0.310923	0.311785	0.311908	0.311584	0.313654	0.315094	0.315772	0.316231	0.316675	0.317754	0.319066	0.319661	0.319999	0.32058	0.321385
042004	0.240376	0.240242	0.242079	0.242686	0.241766	0.241497	0.243323	0.245393	0.246497	0.247737	0.246715	0.245854	0.247712	0.247343	0.249085	0.25212	0.251254	0.24808	0.248842	0.254374	0.252457	0.251415	0.251914	0.252123	0.252646	0.253298	0.254636	0.25783	0.257658	0.25678	0.257744	0.258947	0.258911	0.258562	0.259672	0.261345	0.263027	0.264157	0.264115	0.264134	0.264839	0.266328	0.267906	0.268088	0.267917	0.269675	0.271659	0.272376	0.271895
042005	0.270207	0.267297	0.266555	0.267269	0.268768	0.270557	0.270905	0.271758	0.273608	0.272982	0.272937	0.273668	0.274422	0.274869	0.273838	0.272419	0.273385	0.274704	0.276331	0.278547	0.282074	0.282705	0.28171	0.281926	0.282111	0.282862	0.283808	0.283652	0.285891	0.287812	0.287371	0.286873	0.288404	0.290738	0.291477	0.291744	0.292658	0.294203	0.295031	0.29525	0.295592	0.296666	0.298316	0.299304	0.299814	0.300799	0.301337	0.301819	0.302543
042006	0.306518	0.306933	0.309433	0.311971	0.312638	0.310342	0.310092	0.310467	0.310143	0.309937	0.310912	0.312314	0.312951	0.312726	0.312691	0.313005	0.313121	0.315403	0.316023	0.313713	0.314649	0.316076	0.317245	0.318242	0.320184	0.320176	0.318761	0.319903	0.32056	0.322168	0.325011	0.324195	0.323923	0.325124	0.326866	0.326775	0.326996	0.328484	0.330284	0.331586	0.33232	0.332761	0.333493	0.333962	0.334269	0.334894	0.335715	0.336717	0.337775
042007	0.269337	0.273559	0.274148	0.270371	0.26824	0.276778	0.27796	0.276722	0.27739	0.275926	0.274136	0.27442	0.277838	0.278577	0.279443	0.280499	0.279395	0.279489	0.279439	0.278692	0.28021	0.281297	0.282347	0.284488	0.286427	0.287131	0.28694	0.287434	0.287381	0.288998	0.292508	0.291449	0.29148	0.292987	0.293979	0.294103	0.294967	0.296754	0.29775	0.298654	0.299593	0.300456	0.300741	0.300993	0.301559	0.302554	0.303327	0.303948	0.304632
112001	0.279664	0.281829	0.279287	0.279087	0.281293	0.280594	0.28024	0.280786	0.281692	0.280968	0.281989	0.282926	0.281467	0.281406	0.282077	0.283276	0.285236	0.284767	0.283356	0.282813	0.28393	0.285401	0.285836	0.284666	0.285617	0.286588	0.286558	0.285999	0.286135	0.287272	0.288848	0.288679	0.288729	0.288984	0.288715	0.288798	0.290037	0.291979	0.292724	0.293285	0.293803	0.294134	0.293761	0.293858	0.294376	0.294583	0.295065	0.295678	0.296304
112002	0.226229	0.223446	0.226526	0.229573	0.230215	0.229545	0.230809	0.231309	0.229927	0.230095	0.233643	0.235167	0.230307	0.231084	0.232287	0.232309	0.23321	0.232886	0.232117	0.232234	0.235104	0.236047	0.235798	0.236489	0.235494	0.235075	0.236305	0.238708	0.237992	0.23724	0.238824	0.239798	0.238938	0.238261	0.24047	0.241856	0.241924	0.241501	0.242578	0.24301	0.243079	0.24338	0.243502	0.243958	0.24467	0.245189	0.245176	0.245709	0.246852
112003	0.243961	0.246255	0.245675	0.244856	0.245766	0.24899	0.247136	0.245363	0.246627	0.245886	0.24725	0.250026	0.251979	0.25153	0.251179	0.251305	0.250497	0.251979	0.253187	0.252815	0.254492	0.254463	0.253196	0.252606	0.253032	0.254125	0.255038	0.254641	0.256101	0.256798	0.255312	0.256115	0.255893	0.255704	0.257797	0.258145	0.258326	0.259006	0.259136	0.258931	0.258895	0.2594	0.260213	0.26075	0.26111	0.26171	0.261439	0.261525	0.262406
112004	0.256081	0.256698	0.255563	0.255289	0.25639	0.257608	0.257991	0.258152	0.258424	0.257984	0.258424	0.25865	0.257693	0.259768	0.260096	0.25834	0.258197	0.260961	0.263114	0.262733	0.262991	0.261611	0.259737	0.259528	0.261565	0.263629	0.264719	0.265257	0.265719	0.266437	0.267341	0.267496	0.267474	0.268091	0.269877	0.270862	0.270687	0.270029	0.270536	0.27142	0.272784	0.274334	0.273782	0.273817	0.274576	0.274727	0.275495	0.276415	0.276998
112005	0.240409	0.238929	0.238181	0.239054	0.240072	0.238613	0.240982	0.242372	0.240855	0.243161	0.244228	0.243946	0.243601	0.243004	0.24276	0.243284	0.244646	0.2443	0.243832	0.244305	0.243989	0.245044	0.246632	0.246934	0.244851	0.245469	0.248362	0.247654	0.24816	0.248753	0.248177	0.24758	0.247879	0.248832	0.24963	0.249751	0.250113	0.25079	0.250675	0.250817	0.251116	0.251422	0.252415	0.252968	0.252972	0.252987	0.253338	0.254023	0.254635
112006	0.233132	0.23426	0.238828	0.238469	0.234227	0.234211	0.234991	0.235388	0.235268	0.235764	0.237623	0.240173	0.241851	0.239728	0.236739	0.236018	0.23998	0.240307	0.239725	0.240665	0.240657	0.241246	0.242924	0.245149	0.244203	0.242335	0.241841	0.244397	0.244573	0.244716	0.246783	0.247853	0.247891	0.247813	0.248757	0.250053	0.249941	0.248931	0.250306	0.25094	0.251196	0.251939	0.252982	0.253377	0.253656	0.254996	0.255189	0.255218	0.255636
112007	0.266936	0.269542	0.270331	0.267577	0.263975	0.264912	0.265315	0.265137	0.264927	0.264774	0.26527	0.266556	0.268351	0.269604	0.269672	0.269081	0.269206	0.269253	0.269675	0.270172	0.267969	0.269173	0.271413	0.27035	0.269347	0.269197	0.269873	0.270739	0.272627	0.273622	0.272858	0.273304	0.272843	0.272244	0.273142	0.273524	0.273889	0.27479	0.276604	0.27641	0.275593	0.276041	0.277969	0.278042	0.277004	0.277804	0.278286	0.278616	0.279013
112008	0.263047	0.258116	0.261651	0.264857	0.264805	0.263866	0.264211	0.263227	0.260686	0.262371	0.265361	0.266328	0.263436	0.261916	0.261892	0.262936	0.264325	0.264982	0.264799	0.26399	0.262799	0.262742	0.262742	0.261683	0.264325	0.265309	0.263977	0.264741	0.263842	0.263155	0.264201	0.265038	0.265389	0.265388	0.265378	0.265467	0.264836	0.263991	0.265096	0.265885	0.266068	0.265923	0.265879	0.26555	0.26547	0.266513	0.267204	0.267292	0.266948
112009	0.215674	0.213396	0.214038	0.215928	0.217319	0.216822	0.215952	0.216309	0.218043	0.218755	0.21925	0.219376	0.219071	0.219935	0.220586	0.220244	0.218956	0.220012	0.222213	0.223852	0.223852	0.223418	0.22311	0.223173	0.223499	0.224388	0.225603	0.226376	0.225661	0.22594	0.228355	0.229127	0.229452	0.229662	0.229763	0.22996	0.231114	0.232746	0.232751	0.232571	0.232844	0.233695	0.234234	0.235409	0.236505	0.236066	0.235817	0.235929	0.236482
112010	0.253057	0.249982	0.247277	0.247209	0.248744	0.24873	0.249608	0.250522	0.250498	0.248785	0.250828	0.253253	0.251678	0.251763	0.252947	0.25413	0.254173	0.254934	0.254486	0.252576	0.253857	0.255231	0.256172	0.25695	0.256798	0.255507	0.254148	0.254858	0.255609	0.256364	0.257423	0.259001	0.260101	0.260482	0.260386	0.260332	0.261115	0.262324	0.262119	0.26246	0.263422	0.264383	0.263995	0.264035	0.264773	0.265485	0.265742	0.266044	0.266656
112011	0.241072	0.239533	0.240207	0.240825	0.240793	0.241008	0.241586	0.240617	0.238454	0.240388	0.242237	0.24289	0.242608	0.242811	0.243956	0.24535	0.245549	0.246568	0.246305	0.244403	0.245711	0.245885	0.246385	0.249556	0.250587	0.250178	0.249778	0.251041	0.251521	0.251672	0.25222	0.253195	0.253408	0.25348	0.254545	0.255048	0.255558	0.256336	0.257057	0.256905	0.256853	0.257814	0.259304	0.259544	0.259233	0.260307	0.260573	0.26078	0.26145
112012	0.291441	0.293434	0.293895	0.292412	0.290673	0.291513	0.292618	0.293588	0.294157	0.293646	0.293038	0.292108	0.290526	0.288982	0.291036	0.294305	0.292001	0.291429	0.292766	0.294501	0.294285	0.293086	0.292208	0.292527	0.29173	0.291703	0.292516	0.292271	0.291609	0.29127	0.291614	0.292091	0.292119	0.291698	0.291186	0.291172	0.291208	0.29115	0.291344	0.291703	0.292352	0.293069	0.292227	0.292244	0.292907	0.292555	0.292652	0.292773	0.292667
112013	0.273508	0.274578	0.273166	0.275111	0.278631	0.27655	0.275068	0.275565	0.277179	0.276469	0.274222	0.274664	0.280059	0.278189	0.276401	0.276634	0.275669	0.276747	0.278147	0.278492	0.278772	0.279492	0.279844	0.279018	0.27899	0.279605	0.280027	0.279045	0.280319	0.281501	0.280965	0.282183	0.28079	0.278705	0.279891	0.281155	0.281649	0.281485	0.281609	0.282252	0.283089	0.283711	0.283951	0.28412	0.284209	0.284039	0.283814	0.284037	0.284658
112014	0.223575	0.224057	0.221611	0.224227	0.229258	0.226651	0.224363	0.223536	0.223882	0.224675	0.225479	0.22565	0.225097	0.226548	0.226309	0.225232	0.227809	0.22862	0.229135	0.230089	0.227939	0.226518	0.226936	0.228721	0.229411	0.229789	0.230258	0.230611	0.230611	0.230727	0.23129	0.231965	0.232733	0.233448	0.233935	0.234178	0.234132	0.234304	0.235873	0.236593	0.236851	0.237264	0.236868	0.237103	0.237835	0.238049	0.238431	0.238957	0.239548
112015	0.249921	0.253471	0.250152	0.251044	0.255313	0.253384	0.254336	0.256348	0.257451	0.258595	0.259133	0.259815	0.261155	0.260351	0.260239	0.261412	0.262307	0.261817	0.261631	0.263172	0.266633	0.269168	0.269809	0.268935	0.268764	0.270448	0.273273	0.274948	0.276277	0.277559	0.278865	0.279932	0.280229	0.281054	0.28387	0.285265	0.286625	0.288278	0.288717	0.289882	0.291132	0.291744	0.292685	0.29417	0.295741	0.296622	0.297145	0.297668	0.298336
112016	0.332165	0.333986	0.334584	0.333177	0.332359	0.336389	0.336715	0.336719	0.339143	0.342153	0.344948	0.346637	0.346783	0.346582	0.345736	0.345347	0.347478	0.349005	0.350813	0.353121	0.353012	0.353468	0.35548	0.358749	0.360457	0.362137	0.363945	0.364459	0.364853	0.366001	0.368048	0.369531	0.371387	0.373819	0.37648	0.377913	0.379513	0.381577	0.382764	0.383653	0.385171	0.387547	0.388556	0.389802	0.391219	0.391865	0.393155	0.394334	0.395195
112017	0.336273	0.340014	0.336732	0.333746	0.334426	0.338032	0.339747	0.33824	0.335265	0.337139	0.338062	0.33767	0.337351	0.337628	0.339205	0.340619	0.339041	0.340409	0.342941	0.344152	0.342863	0.340903	0.340139	0.341607	0.342368	0.342556	0.34265	0.343191	0.343224	0.343682	0.344874	0.344628	0.344606	0.344644	0.344077	0.344958	0.346138	0.346808	0.34692	0.347033	0.347056	0.34703	0.348144	0.348196	0.3475	0.347806	0.348489	0.348776	0.34866
112018	0.221162	0.220415	0.224602	0.225794	0.224572	0.227695	0.22696	0.226724	0.229223	0.229208	0.22784	0.227393	0.229332	0.229145	0.229937	0.23128	0.229831	0.229766	0.230622	0.231365	0.231344	0.232638	0.233627	0.232413	0.233591	0.234773	0.235044	0.235379	0.23587	0.23644	0.237295	0.239727	0.241164	0.241423	0.241557	0.24258	0.243685	0.244581	0.245811	0.246172	0.246032	0.24609	0.24673	0.247947	0.248984	0.248883	0.249246	0.249497	0.249493
112019	0.313622	0.315683	0.319517	0.319627	0.317261	0.31848	0.318751	0.319542	0.321603	0.322737	0.324323	0.324419	0.321838	0.32345	0.326347	0.327639	0.325367	0.324356	0.325967	0.329369	0.330923	0.330069	0.329387	0.33153	0.332485	0.332766	0.33284	0.332842	0.334527	0.335295	0.334154	0.336352	0.338805	0.339745	0.338729	0.339833	0.340826	0.341021	0.342312	0.342928	0.343151	0.343656	0.344833	0.345399	0.345369	0.345548	0.345752	0.346253	0.347067
112020	0.280328	0.279455	0.278873	0.2784	0.278148	0.278429	0.278539	0.278744	0.279163	0.279421	0.278916	0.277967	0.277408	0.278928	0.279195	0.278035	0.278049	0.279086	0.280424	0.280919	0.278194	0.278078	0.279629	0.279784	0.27909	0.279031	0.279388	0.278318	0.27873	0.279359	0.279003	0.278599	0.27892	0.279532	0.279536	0.279066	0.278519	0.27844	0.27955	0.279638	0.279303	0.279561	0.280508	0.280924	0.280602	0.280065	0.280201	0.280351	0.280216
112021	0.261183	0.261667	0.260589	0.26016	0.261264	0.263375	0.261488	0.259832	0.261142	0.262922	0.262541	0.262001	0.263878	0.265314	0.265926	0.265808	0.265401	0.26556	0.266399	0.267581	0.268185	0.268738	0.269523	0.27054	0.270738	0.270922	0.271557	0.272601	0.271719	0.271259	0.272794	0.273756	0.274301	0.274587	0.274888	0.275873	0.277054	0.277887	0.277863	0.279236	0.28059	0.280643	0.281474	0.282538	0.283185	0.28293	0.283327	0.283935	0.284404
112022	0.298949	0.30316	0.302623	0.30095	0.300362	0.301574	0.304316	0.30742	0.308792	0.303889	0.304123	0.307265	0.308038	0.311105	0.312063	0.311116	0.312517	0.316729	0.318445	0.316042	0.317669	0.317706	0.317774	0.320784	0.321685	0.322953	0.325362	0.327531	0.329016	0.329766	0.330434	0.333448	0.334833	0.335342	0.337372	0.338312	0.339219	0.340964	0.343824	0.345202	0.345917	0.347208	0.348771	0.350423	0.352056	0.3536	0.354763	0.355831	0.357064
132001	0.214622	0.215932	0.217787	0.218917	0.219017	0.218439	0.214491	0.213454	0.217051	0.215811	0.217006	0.219411	0.219772	0.218587	0.219215	0.221574	0.222751	0.224584	0.225847	0.2257	0.224695	0.226391	0.228687	0.228342	0.228689	0.229631	0.23084	0.231995	0.233563	0.234605	0.234687	0.235238	0.235914	0.236683	0.237639	0.238846	0.2402	0.241449	0.242152	0.243866	0.245521	0.246138	0.247138	0.248093	0.249071	0.25033	0.250535	0.250753	0.251574
132002	0.281116	0.28347	0.280746	0.279998	0.282035	0.282669	0.283244	0.284267	0.285578	0.285993	0.285158	0.284564	0.285502	0.285114	0.285302	0.286521	0.287819	0.288942	0.290496	0.292319	0.292246	0.291378	0.291226	0.292756	0.293283	0.293426	0.293853	0.294992	0.296182	0.296833	0.296868	0.297336	0.297841	0.298478	0.29948	0.300531	0.301289	0.301753	0.302299	0.303513	0.304516	0.30468	0.305332	0.306295	0.307426	0.308531	0.308591	0.308895	0.309975
132003	0.294203	0.296908	0.298328	0.29658	0.294133	0.296083	0.295902	0.29695	0.300223	0.299408	0.297062	0.297459	0.302869	0.303478	0.304314	0.306687	0.308075	0.30772	0.306608	0.306194	0.308697	0.309139	0.307946	0.307429	0.307757	0.31054	0.313875	0.312751	0.313389	0.315811	0.318272	0.317799	0.317927	0.319139	0.320459	0.321555	0.322589	0.323622	0.324493	0.325098	0.32608	0.327777	0.329087	0.329987	0.330642	0.33133	0.33227	0.333063	0.333637
132003-2	0.249452	0.250115	0.251368	0.248456	0.244285	0.246812	0.248186	0.248223	0.24892	0.254821	0.255003	0.253584	0.256914	0.256524	0.254991	0.254357	0.255579	0.257617	0.258562	0.257935	0.258148	0.260548	0.263298	0.264064	0.265121	0.265835	0.266296	0.267444	0.26951	0.270155	0.268859	0.270798	0.272753	0.273834	0.274494	0.276438	0.27878	0.28043	0.280295	0.281856	0.283502	0.283783	0.285992	0.287406	0.287843	0.288649	0.289147	0.289803	0.290683
132003-1	0.23898	0.24197	0.240552	0.240126	0.240374	0.236999	0.238664	0.241537	0.242171	0.241182	0.242814	0.243048	0.238465	0.24209	0.244343	0.243075	0.243251	0.244298	0.244852	0.244633	0.24614	0.246912	0.24737	0.248682	0.249931	0.250473	0.250606	0.251448	0.251661	0.25174	0.252398	0.254079	0.2557	0.256728	0.257011	0.256665	0.256966	0.258279	0.259809	0.260319	0.260676	0.261616	0.261596	0.261846	0.262684	0.263771	0.264474	0.264837	0.265169
132004	0.29704	0.296948	0.298083	0.298522	0.29756	0.295829	0.297471	0.299221	0.299167	0.300336	0.299337	0.297354	0.296848	0.298791	0.299491	0.299078	0.300777	0.299991	0.299076	0.300014	0.301869	0.302278	0.302215	0.30326	0.302387	0.302491	0.304074	0.304985	0.305077	0.30499	0.305241	0.305459	0.306493	0.307592	0.30752	0.306984	0.307127	0.307797	0.307263	0.307963	0.309053	0.309563	0.310976	0.310837	0.30988	0.310523	0.310961	0.31121	0.311477
132005	0.288178	0.285389	0.287955	0.288595	0.286551	0.286483	0.290203	0.292188	0.290122	0.289495	0.289766	0.290191	0.290177	0.290826	0.292349	0.294057	0.294616	0.294145	0.293225	0.293005	0.296242	0.296097	0.294812	0.296692	0.296989	0.297814	0.298881	0.297355	0.298469	0.299903	0.299522	0.299299	0.300324	0.301828	0.302353	0.302496	0.302658	0.30318	0.304374	0.303816	0.303666	0.305633	0.306562	0.306526	0.306283	0.306816	0.306835	0.307297	0.30851
172001	0.288744	0.285037	0.286432	0.286551	0.285822	0.289638	0.290746	0.289546	0.288163	0.28944	0.292809	0.293616	0.288974	0.290558	0.291964	0.291278	0.291119	0.292131	0.293943	0.29561	0.295472	0.294438	0.293746	0.294335	0.294756	0.295951	0.29706	0.295515	0.295878	0.297457	0.298729	0.298771	0.299184	0.299806	0.299929	0.301319	0.301951	0.30153	0.30223	0.301464	0.301146	0.302844	0.303734	0.303901	0.303848	0.304292	0.305571	0.305803	0.304831
172002	0.259053	0.257629	0.259148	0.260312	0.260377	0.260915	0.264665	0.265646	0.262135	0.262675	0.264087	0.263641	0.260633	0.263295	0.266547	0.267753	0.267128	0.266784	0.267821	0.269606	0.268282	0.267091	0.267374	0.269265	0.270833	0.271925	0.272527	0.272628	0.272473	0.273001	0.274486	0.27557	0.27478	0.273949	0.275703	0.276847	0.277409	0.277822	0.278617	0.279688	0.280577	0.281119	0.282416	0.283059	0.283258	0.284103	0.284685	0.285163	0.285575
182001	0.301667	0.308714	0.308098	0.306737	0.30653	0.305225	0.307395	0.310027	0.310151	0.306422	0.307785	0.311427	0.312016	0.312562	0.314514	0.317393	0.319081	0.316734	0.315053	0.316515	0.316216	0.317127	0.319384	0.321878	0.323053	0.322909	0.322615	0.324211	0.325252	0.326232	0.327581	0.328062	0.328191	0.329016	0.331302	0.33217	0.333284	0.334778	0.334419	0.335389	0.336711	0.337189	0.338253	0.339759	0.340874	0.340638	0.34111	0.341627	0.342004
182002	0.286488	0.289375	0.291819	0.292098	0.290851	0.290536	0.292568	0.294392	0.294441	0.294025	0.293155	0.292103	0.291483	0.293297	0.29489	0.295342	0.295493	0.298382	0.299444	0.297004	0.298025	0.29909	0.299696	0.300403	0.301962	0.30217	0.301667	0.303858	0.305283	0.305608	0.305595	0.307232	0.307478	0.307688	0.310293	0.31012	0.3106	0.312711	0.313602	0.313254	0.313831	0.316262	0.315649	0.316007	0.317748	0.319012	0.319481	0.319723	0.320187
182003	0.279788	0.280109	0.277574	0.277586	0.280659	0.283356	0.284801	0.284827	0.283979	0.283578	0.284188	0.284949	0.285026	0.286242	0.288374	0.289525	0.286985	0.288047	0.289782	0.290026	0.292253	0.293115	0.292741	0.292478	0.292365	0.293762	0.295868	0.295905	0.297908	0.300085	0.300693	0.300738	0.302658	0.304823	0.304429	0.304581	0.305591	0.306955	0.307546	0.307398	0.308512	0.311585	0.311643	0.312609	0.314377	0.314543	0.314584	0.315223	0.316393
182004	0.281457	0.280215	0.27696	0.277605	0.281125	0.281606	0.284102	0.284395	0.281444	0.282568	0.285257	0.286833	0.285854	0.287652	0.288586	0.288535	0.29043	0.289777	0.289805	0.29225	0.293257	0.292239	0.291055	0.291935	0.293146	0.295279	0.297626	0.29818	0.297758	0.297434	0.297906	0.29875	0.301059	0.303167	0.302965	0.30459	0.305296	0.304558	0.305205	0.306614	0.307911	0.308609	0.309928	0.310312	0.310153	0.310925	0.312051	0.312833	0.313224
182005-1	0.318822	0.321492	0.322696	0.32273	0.323467	0.327282	0.328062	0.327143	0.326198	0.324973	0.32526	0.326378	0.326884	0.325682	0.328057	0.332585	0.332466	0.331499	0.330829	0.330645	0.32992	0.33021	0.330677	0.330292	0.33232	0.333582	0.333181	0.332868	0.335301	0.337335	0.336864	0.337292	0.33768	0.338119	0.338956	0.339055	0.339808	0.341233	0.341475	0.341359	0.341632	0.342706	0.344228	0.344457	0.343849	0.344118	0.344763	0.345506	0.346129
182005-2	0.279629	0.280542	0.27927	0.279213	0.28191	0.286668	0.287747	0.285187	0.281715	0.283055	0.286273	0.287703	0.285079	0.283309	0.284242	0.286591	0.286885	0.287913	0.289102	0.289733	0.290017	0.289232	0.28911	0.291257	0.291517	0.291128	0.291553	0.293971	0.295475	0.29578	0.295586	0.296539	0.297509	0.298449	0.299673	0.300262	0.300775	0.301544	0.302439	0.304013	0.304882	0.304406	0.305838	0.306654	0.306951	0.308257	0.309102	0.309663	0.310169
182006	0.265145	0.262397	0.269525	0.273559	0.271361	0.268261	0.269966	0.272017	0.271656	0.272284	0.273958	0.275315	0.275136	0.275619	0.275962	0.276182	0.277057	0.278364	0.278858	0.278191	0.278146	0.277911	0.278351	0.280287	0.281127	0.282016	0.282836	0.282109	0.282472	0.283565	0.284664	0.28595	0.286021	0.285981	0.287583	0.2884	0.289767	0.291577	0.291578	0.29193	0.292585	0.293249	0.29482	0.295155	0.294754	0.295575	0.296664	0.297741	0.298444
182007	0.308578	0.303119	0.30482	0.3069	0.307358	0.308522	0.311131	0.311838	0.309967	0.311105	0.313143	0.313222	0.310185	0.312293	0.313397	0.312447	0.313123	0.314178	0.314816	0.314771	0.314751	0.314187	0.315656	0.320901	0.320908	0.319373	0.318996	0.32044	0.321349	0.322433	0.324019	0.323596	0.325128	0.327213	0.326664	0.326142	0.327089	0.329119	0.329868	0.330734	0.331453	0.332001	0.334622	0.335473	0.335241	0.337077	0.338587	0.339305	0.339442
182008	0.279495	0.281214	0.279712	0.279506	0.281072	0.281771	0.284831	0.285441	0.282861	0.286504	0.287427	0.286024	0.28565	0.288161	0.290343	0.290351	0.288037	0.287481	0.28999	0.293921	0.292519	0.291247	0.291168	0.291821	0.294013	0.295309	0.295014	0.294349	0.296208	0.297659	0.296942	0.298255	0.299112	0.299854	0.301663	0.3022	0.302922	0.304253	0.304975	0.305287	0.305643	0.306363	0.307175	0.307374	0.308062	0.310912	0.311646	0.311651	0.312062
182009	0.293296	0.293493	0.29633	0.297026	0.293954	0.288792	0.290839	0.294428	0.295238	0.295766	0.297816	0.298617	0.296003	0.298644	0.298992	0.296696	0.29779	0.300094	0.302361	0.303603	0.302758	0.302401	0.303364	0.305357	0.306156	0.307721	0.309812	0.309898	0.310004	0.31085	0.312446	0.313833	0.314978	0.316016	0.317039	0.316917	0.317703	0.319413	0.319276	0.321015	0.32339	0.32458	0.324795	0.32526	0.326217	0.327245	0.327792	0.328938	0.330743
182010	0.27575	0.27708	0.277875	0.278061	0.276971	0.274003	0.276859	0.279552	0.278718	0.280052	0.279222	0.278581	0.281222	0.283509	0.28512	0.285108	0.282292	0.283357	0.285229	0.285231	0.284992	0.285277	0.286305	0.287892	0.289481	0.290351	0.290559	0.29092	0.292457	0.294077	0.294874	0.295571	0.296024	0.296508	0.297271	0.296942	0.297569	0.299334	0.299825	0.301116	0.302233	0.302239	0.302427	0.303932	0.305968	0.306688	0.306103	0.306212	0.307745
182011	0.2392	0.23785	0.242297	0.241075	0.235965	0.238423	0.240757	0.2408	0.239782	0.244272	0.244261	0.242413	0.243734	0.242849	0.243646	0.245407	0.243649	0.242981	0.244686	0.247759	0.247653	0.247516	0.24824	0.249549	0.249463	0.24956	0.250385	0.251253	0.252812	0.254	0.25417	0.25442	0.255035	0.255848	0.256521	0.257335	0.258162	0.258919	0.259616	0.260637	0.261478	0.261792	0.262323	0.263282	0.264318	0.264841	0.265544	0.266267	0.266887
182012-2	0.335771	0.335931	0.337047	0.336835	0.337281	0.342612	0.34011	0.336324	0.336343	0.336779	0.339132	0.342223	0.344068	0.343171	0.341945	0.341246	0.340615	0.343698	0.345896	0.344685	0.344371	0.346713	0.348449	0.346336	0.348768	0.349463	0.347446	0.347702	0.350137	0.351515	0.350415	0.35166	0.351944	0.351836	0.353151	0.353447	0.353287	0.353378	0.354248	0.355422	0.356489	0.357101	0.356853	0.357536	0.358727	0.358815	0.359105	0.359196	0.359163
182012-1	0.327987	0.32306	0.326453	0.329935	0.330577	0.330249	0.329444	0.329231	0.329577	0.328058	0.329247	0.331499	0.331805	0.33067	0.331213	0.333066	0.33304	0.333844	0.334383	0.334103	0.334841	0.336496	0.33679	0.334199	0.335769	0.336778	0.336434	0.338394	0.338507	0.33761	0.3375	0.34026	0.340382	0.339572	0.341918	0.343162	0.343442	0.343606	0.344855	0.344843	0.344856	0.346125	0.346952	0.34709	0.3473	0.348674	0.349161	0.349037	0.348981
182013	0.267167	0.266364	0.268247	0.268158	0.266555	0.26765	0.267407	0.267851	0.270065	0.271867	0.272311	0.272005	0.272348	0.275607	0.276811	0.27643	0.27934	0.279114	0.277583	0.27698	0.277439	0.278351	0.279364	0.280042	0.278703	0.278882	0.281079	0.282564	0.284044	0.284782	0.284693	0.285958	0.28638	0.286002	0.285976	0.287293	0.288974	0.290478	0.29201	0.292911	0.293756	0.294974	0.295576	0.295794	0.296219	0.297451	0.297973	0.298494	0.299313
182014	0.266716	0.265225	0.264537	0.266682	0.2697	0.269184	0.269723	0.269316	0.267573	0.269032	0.271142	0.272497	0.272541	0.273103	0.273568	0.273836	0.274321	0.274949	0.275391	0.275764	0.277507	0.277175	0.276661	0.278833	0.280195	0.280732	0.281304	0.283262	0.283475	0.283971	0.285957	0.285969	0.286066	0.2869	0.288278	0.288895	0.290079	0.291905	0.292656	0.293322	0.294104	0.294848	0.294839	0.294774	0.295151	0.296226	0.2975	0.298295	0.298629
182015	0.264362	0.265113	0.265243	0.267034	0.268794	0.26646	0.26841	0.270027	0.268928	0.270842	0.271903	0.271065	0.269082	0.270231	0.272999	0.2752	0.274627	0.275065	0.276189	0.277041	0.276668	0.277887	0.27985	0.280634	0.280796	0.280995	0.281618	0.282735	0.283288	0.283923	0.285266	0.287218	0.287832	0.288068	0.289741	0.290412	0.291254	0.292575	0.293236	0.294351	0.295528	0.296253	0.296671	0.297811	0.299274	0.299921	0.30069	0.301704	0.302792
182016	0.266959	0.26838	0.265551	0.267143	0.271752	0.270774	0.273579	0.274723	0.271478	0.269954	0.270002	0.271787	0.274347	0.272009	0.272083	0.275546	0.277632	0.27804	0.277059	0.275807	0.276737	0.277935	0.278657	0.278985	0.281285	0.281967	0.280514	0.279724	0.281231	0.282968	0.283595	0.285762	0.286614	0.28641	0.286769	0.28794	0.288816	0.289423	0.291297	0.292274	0.292834	0.293725	0.294431	0.294794	0.295303	0.29658	0.296303	0.296474	0.29783
182017	0.275137	0.275669	0.274067	0.273933	0.274754	0.273238	0.275522	0.277936	0.278236	0.279763	0.279965	0.279271	0.279202	0.281851	0.282497	0.281197	0.282088	0.284344	0.285323	0.284366	0.285672	0.28651	0.287292	0.288988	0.289143	0.289443	0.290613	0.292134	0.292094	0.291909	0.293109	0.296015	0.298424	0.299786	0.300425	0.300391	0.301208	0.303234	0.30534	0.306801	0.308088	0.30961	0.310451	0.311041	0.311793	0.313042	0.314732	0.315549	0.315431
182018	0.271509	0.271472	0.268206	0.268995	0.273394	0.274894	0.273807	0.274142	0.276717	0.274907	0.276246	0.278267	0.276876	0.276008	0.278403	0.282059	0.281595	0.281622	0.282263	0.282745	0.281708	0.283098	0.284724	0.283417	0.284116	0.285604	0.286782	0.28715	0.287355	0.288295	0.289987	0.290058	0.291339	0.29264	0.291816	0.293825	0.295359	0.295234	0.295636	0.29704	0.298529	0.299215	0.299427	0.300339	0.30144	0.301426	0.302276	0.303161	0.30364
182019	0.245755	0.246738	0.247396	0.249896	0.252583	0.25131	0.250203	0.248599	0.247284	0.251857	0.251905	0.250828	0.25401	0.253349	0.252589	0.252973	0.253153	0.25329	0.254717	0.257198	0.256513	0.257718	0.259389	0.258576	0.257548	0.258264	0.260371	0.261369	0.261385	0.26187	0.263293	0.262861	0.263355	0.264764	0.265883	0.266977	0.267907	0.268611	0.269108	0.270334	0.271081	0.270594	0.271106	0.27228	0.273205	0.272935	0.27369	0.274624	0.27514
182020	0.23292	0.231467	0.234627	0.235351	0.23361	0.234835	0.236977	0.23794	0.237467	0.238781	0.238624	0.23784	0.238248	0.239582	0.240904	0.241538	0.241214	0.242358	0.243399	0.24305	0.241664	0.243019	0.244868	0.243937	0.244904	0.245576	0.245524	0.246404	0.247138	0.248148	0.249418	0.248853	0.25025	0.252259	0.251813	0.251548	0.251984	0.252927	0.253585	0.254558	0.255608	0.256261	0.255785	0.255686	0.256417	0.257654	0.258722	0.259468	0.259926
182021	0.246358	0.245913	0.247003	0.246137	0.244292	0.245681	0.247796	0.248727	0.248127	0.248254	0.249502	0.250634	0.250414	0.250295	0.251477	0.253006	0.252409	0.252024	0.252591	0.253972	0.254992	0.254962	0.254591	0.254969	0.25607	0.256384	0.256537	0.259128	0.25971	0.258518	0.257339	0.259498	0.260921	0.26179	0.263687	0.263156	0.262881	0.264065	0.265508	0.265789	0.265888	0.266799	0.267596	0.267735	0.267941	0.269397	0.269654	0.26949	0.269777
212001	0.236709	0.231336	0.231342	0.231406	0.230068	0.22949	0.231164	0.233326	0.234339	0.233771	0.233629	0.23411	0.234974	0.23761	0.237749	0.235789	0.236009	0.236721	0.237785	0.23892	0.23894	0.239736	0.24054	0.240258	0.241799	0.242271	0.241714	0.243239	0.244141	0.244629	0.24515	0.24519	0.245736	0.246614	0.247206	0.247944	0.248758	0.249622	0.250641	0.250195	0.250103	0.251675	0.25192	0.2524	0.252984	0.252776	0.254602	0.255748	0.255245
212002	0.250198	0.247052	0.246268	0.248236	0.250223	0.248131	0.250629	0.251176	0.248126	0.253996	0.256411	0.25518	0.253903	0.253405	0.254764	0.255711	0.251908	0.253609	0.257128	0.258408	0.257422	0.256156	0.255977	0.257591	0.260326	0.261227	0.260215	0.260039	0.260956	0.26127	0.260547	0.262784	0.263402	0.263376	0.265468	0.265786	0.266165	0.267549	0.269214	0.26948	0.269447	0.270226	0.270647	0.270751	0.271188	0.272734	0.273532	0.274304	0.275314
212003	0.263781	0.266219	0.270444	0.270788	0.268637	0.270295	0.269956	0.269017	0.268959	0.26937	0.270859	0.271334	0.269496	0.271773	0.274464	0.275652	0.275523	0.27558	0.276296	0.27741	0.277692	0.276764	0.276604	0.279005	0.279886	0.279545	0.278809	0.278667	0.279376	0.281176	0.283623	0.284862	0.285156	0.285105	0.285418	0.286236	0.287026	0.287773	0.289143	0.290956	0.291483	0.290121	0.290812	0.291608	0.292184	0.293239	0.294819	0.296088	0.296501
212004	0.264424	0.269788	0.270659	0.271586	0.273793	0.275302	0.272083	0.269883	0.271828	0.273438	0.275847	0.278137	0.27896	0.277566	0.276311	0.276524	0.278287	0.278317	0.278578	0.28004	0.279466	0.279818	0.280557	0.280329	0.280584	0.282169	0.283961	0.28316	0.283632	0.284796	0.285611	0.286199	0.286501	0.287177	0.28877	0.288696	0.289268	0.291014	0.29182	0.292406	0.292881	0.293349	0.2943	0.295274	0.29594	0.296186	0.297119	0.297851	0.29818
212005	0.25167	0.249541	0.251451	0.251739	0.249834	0.249503	0.252737	0.25602	0.256338	0.252567	0.252779	0.25489	0.254621	0.254962	0.25606	0.257488	0.258443	0.258062	0.258574	0.260681	0.260878	0.260169	0.260131	0.26182	0.26201	0.262418	0.263485	0.264117	0.265153	0.266052	0.266437	0.267011	0.267029	0.266714	0.266985	0.270544	0.272628	0.27183	0.271441	0.272431	0.273773	0.274386	0.274847	0.275712	0.276804	0.277554	0.278407	0.278944	0.279107
212006	0.246983	0.252375	0.249015	0.24963	0.252646	0.246426	0.248558	0.25071	0.248558	0.253332	0.253296	0.251249	0.253045	0.255376	0.255505	0.253833	0.253322	0.25447	0.256107	0.256852	0.255284	0.254702	0.255454	0.256882	0.260162	0.261628	0.260939	0.261179	0.262187	0.263159	0.263568	0.263907	0.264974	0.26613	0.266405	0.267521	0.268928	0.270063	0.270602	0.271695	0.272045	0.271107	0.272704	0.273798	0.273903	0.274188	0.275082	0.276097	0.276829
212007	0.255018	0.253214	0.25393	0.254852	0.25447	0.25246	0.25232	0.254207	0.256793	0.257252	0.256064	0.255124	0.256116	0.25737	0.257674	0.257618	0.259149	0.261736	0.262807	0.261725	0.262569	0.262642	0.263031	0.265226	0.265223	0.265415	0.26629	0.266138	0.267545	0.268982	0.269175	0.269465	0.269528	0.270295	0.2727	0.273898	0.274644	0.27543	0.276003	0.276928	0.277473	0.27731	0.278365	0.279885	0.281119	0.281502	0.281903	0.282837	0.284207
212008	0.237362	0.240277	0.245336	0.245382	0.241427	0.240483	0.241335	0.241373	0.240385	0.243626	0.243177	0.241182	0.242022	0.243795	0.244646	0.244438	0.244452	0.244535	0.245188	0.246154	0.245144	0.245897	0.247202	0.246906	0.248754	0.249722	0.249461	0.250564	0.25089	0.251459	0.252741	0.252187	0.252201	0.252987	0.253735	0.254246	0.255198	0.256353	0.256267	0.25669	0.257492	0.258249	0.25928	0.259502	0.259125	0.259176	0.260213	0.261259	0.261886
212009	0.26749	0.266021	0.264564	0.265433	0.26725	0.266307	0.267375	0.267445	0.265623	0.267083	0.270134	0.271499	0.269296	0.270437	0.270285	0.269206	0.27181	0.273004	0.273405	0.273789	0.272845	0.273882	0.27562	0.275622	0.275278	0.275856	0.277194	0.277792	0.278284	0.279135	0.280208	0.279825	0.279712	0.280399	0.281623	0.28192	0.282474	0.283677	0.284695	0.284636	0.284703	0.285861	0.286625	0.287636	0.288706	0.28921	0.289526	0.289953	0.290496
212010	0.284233	0.28774	0.288942	0.288718	0.288016	0.287695	0.28964	0.290331	0.289099	0.292519	0.294599	0.294896	0.294705	0.294111	0.294831	0.296186	0.295719	0.296845	0.29832	0.298697	0.297413	0.297823	0.299923	0.30201	0.300775	0.300569	0.302031	0.30181	0.303083	0.304819	0.3062	0.309327	0.31087	0.310647	0.310044	0.309916	0.310821	0.312558	0.31417	0.31407	0.314182	0.316082	0.317508	0.318199	0.318595	0.319469	0.320291	0.321459	0.322724
212011	0.26077	0.263988	0.263982	0.262929	0.26267	0.264172	0.26362	0.263395	0.26467	0.264402	0.265479	0.267694	0.269623	0.269785	0.267533	0.265723	0.269455	0.27214	0.273379	0.273721	0.27309	0.273999	0.274256	0.271654	0.274219	0.277209	0.278323	0.27856	0.27862	0.279638	0.281811	0.283154	0.283569	0.284075	0.28571	0.285543	0.286073	0.287923	0.28887	0.290633	0.291984	0.292069	0.293453	0.29437	0.294701	0.295396	0.297224	0.298638	0.298873
212012	0.288551	0.291763	0.293532	0.293712	0.292677	0.291249	0.292931	0.293409	0.291521	0.294527	0.296558	0.297618	0.298845	0.297068	0.296524	0.298627	0.301881	0.302836	0.302318	0.301684	0.301678	0.301402	0.302424	0.305908	0.305937	0.304993	0.304647	0.304967	0.308037	0.310281	0.309631	0.310423	0.311161	0.311944	0.313244	0.312917	0.313898	0.316448	0.317116	0.316987	0.317353	0.318735	0.318855	0.31984	0.321393	0.321877	0.322449	0.322759	0.32278
212013	0.295748	0.301785	0.302855	0.301852	0.300959	0.301198	0.301357	0.300973	0.30014	0.299467	0.301859	0.304225	0.30313	0.303274	0.304836	0.305603	0.302166	0.30369	0.305469	0.304602	0.30734	0.308339	0.307822	0.307904	0.309033	0.309723	0.310064	0.311704	0.31154	0.310778	0.311124	0.313616	0.314643	0.314631	0.315542	0.315665	0.316009	0.316883	0.317496	0.317749	0.318341	0.319641	0.320426	0.320767	0.320942	0.321304	0.321581	0.322174	0.323048
212014	0.323518	0.321796	0.325547	0.326799	0.324986	0.325483	0.328328	0.329326	0.327276	0.327632	0.329502	0.331112	0.330857	0.329691	0.330559	0.333306	0.335233	0.337221	0.33851	0.338612	0.337853	0.337641	0.338629	0.340702	0.34172	0.343264	0.345423	0.346626	0.346424	0.347117	0.349824	0.351599	0.352443	0.353157	0.354723	0.356302	0.357442	0.358463	0.360559	0.361586	0.362617	0.364451	0.364355	0.364836	0.366453	0.368473	0.370595	0.371512	0.371324
212015	0.297883	0.29717	0.293354	0.294223	0.298148	0.296843	0.298115	0.299194	0.298293	0.298453	0.299115	0.300077	0.301391	0.304523	0.304688	0.302099	0.301233	0.301675	0.30323	0.305425	0.307429	0.308837	0.309622	0.309954	0.309782	0.3108	0.312372	0.311669	0.312336	0.313428	0.314113	0.316505	0.317057	0.31668	0.317933	0.319373	0.320334	0.321031	0.322633	0.323288	0.3238	0.325131	0.326801	0.327362	0.327351	0.328343	0.32909	0.330077	0.331147
222001	0.303247	0.304517	0.302912	0.305149	0.309092	0.30654	0.306658	0.307939	0.308535	0.309258	0.30916	0.309449	0.311155	0.311088	0.311776	0.31309	0.312726	0.314786	0.317293	0.318135	0.316831	0.317675	0.320103	0.321677	0.320887	0.321536	0.32404	0.325272	0.326733	0.327267	0.326666	0.328326	0.329406	0.330159	0.33186	0.332409	0.332655	0.333393	0.335016	0.336392	0.337611	0.338907	0.339989	0.340571	0.341241	0.342873	0.34354	0.343652	0.343945
222002	0.292797	0.294959	0.296333	0.29756	0.298978	0.300489	0.301125	0.299296	0.296005	0.297416	0.296653	0.29724	0.302662	0.299553	0.298749	0.302931	0.306807	0.307344	0.306727	0.307078	0.308505	0.308887	0.307704	0.305844	0.307784	0.309898	0.310897	0.312309	0.313656	0.314144	0.313982	0.316125	0.318283	0.319142	0.318461	0.319869	0.321034	0.321467	0.323559	0.324309	0.324492	0.325308	0.32625	0.327415	0.328556	0.329275	0.329854	0.330283	0.330625
222003	0.263473	0.266541	0.268081	0.269369	0.270791	0.271666	0.268752	0.267508	0.271058	0.276292	0.277995	0.278725	0.28161	0.278268	0.276582	0.278201	0.278956	0.280327	0.281694	0.2826	0.283629	0.284034	0.284894	0.287258	0.288302	0.288526	0.288791	0.290015	0.291944	0.293511	0.294365	0.296487	0.297242	0.297609	0.299753	0.301693	0.303667	0.305464	0.306083	0.306502	0.307399	0.309031	0.310748	0.311915	0.312471	0.312833	0.314392	0.315404	0.315386
222004	0.270216	0.270056	0.270594	0.271582	0.271869	0.270093	0.271688	0.274428	0.276217	0.277769	0.276749	0.275652	0.277462	0.279668	0.28027	0.279709	0.280359	0.281943	0.282443	0.281489	0.282911	0.283581	0.283479	0.283705	0.284664	0.286723	0.289004	0.289567	0.289767	0.290535	0.292089	0.293097	0.294859	0.296245	0.29575	0.297373	0.299459	0.300792	0.30127	0.302538	0.303565	0.303627	0.305206	0.306545	0.307276	0.307956	0.308922	0.310395	0.311823
222005
222006	0.269935	0.272517	0.273145	0.273339	0.273945	0.27484	0.272073	0.271106	0.274811	0.279084	0.27924	0.277336	0.277102	0.277349	0.27772	0.278527	0.28046	0.280861	0.2808	0.281884	0.286084	0.28657	0.285757	0.288157	0.288997	0.289392	0.290054	0.290909	0.291531	0.292207	0.293441	0.296173	0.297634	0.298316	0.299871	0.300353	0.301708	0.303914	0.304199	0.305659	0.307173	0.307662	0.309647	0.310736	0.310925	0.311704	0.313524	0.315083	0.315665
222007	0.283629	0.287621	0.290542	0.28946	0.286014	0.284981	0.285876	0.286533	0.286271	0.287851	0.289107	0.28949	0.289469	0.291835	0.291595	0.289418	0.290764	0.294273	0.296422	0.295856	0.296401	0.297123	0.297241	0.296619	0.298778	0.300441	0.300713	0.301372	0.301003	0.300178	0.300157	0.30333	0.30544	0.306201	0.307012	0.306891	0.307325	0.308543	0.309038	0.309783	0.310862	0.312007	0.312483	0.312875	0.313247	0.313421	0.314259	0.315353	0.316325
222008	0.23861	0.23823	0.24047	0.24064	0.239521	0.241738	0.24261	0.241041	0.238887	0.2427	0.245686	0.246904	0.247227	0.245892	0.245431	0.246429	0.247702	0.249048	0.250701	0.252237	0.251161	0.252218	0.254372	0.254953	0.255171	0.255565	0.256555	0.258419	0.259073	0.25938	0.260321	0.261615	0.263041	0.264234	0.264988	0.266502	0.267939	0.268758	0.268949	0.270537	0.27211	0.27241	0.273518	0.274168	0.27477	0.276551	0.278106	0.278742	0.278833
222009	0.218709	0.21769	0.219462	0.220516	0.221417	0.225505	0.22715	0.225297	0.22186	0.222877	0.224208	0.22499	0.225317	0.224385	0.225398	0.228093	0.229228	0.228696	0.228237	0.229012	0.230483	0.231079	0.231222	0.231961	0.233248	0.233482	0.233125	0.234617	0.235719	0.235772	0.235374	0.237518	0.239056	0.239807	0.240754	0.240354	0.240634	0.242283	0.244071	0.244175	0.244497	0.246347	0.245957	0.246198	0.247476	0.248613	0.249249	0.249697	0.250235
222010	0.252612	0.254616	0.258354	0.257884	0.254252	0.2537	0.254969	0.256826	0.258343	0.259435	0.258795	0.2582	0.259637	0.261009	0.261977	0.262432	0.262454	0.26307	0.263084	0.262592	0.265439	0.267739	0.26865	0.268802	0.26995	0.271238	0.272081	0.272398	0.272576	0.273222	0.274665	0.276769	0.277557	0.2778	0.27924	0.280708	0.281729	0.282377	0.283275	0.284411	0.285271	0.285767	0.287702	0.28897	0.289657	0.291076	0.292139	0.292724	0.293036
222011	0.238127	0.233787	0.236344	0.2381	0.237346	0.237544	0.239546	0.23988	0.238269	0.242124	0.241995	0.24083	0.243402	0.242689	0.242214	0.24319	0.244441	0.246292	0.247004	0.246437	0.248659	0.249659	0.250143	0.251838	0.251791	0.2521	0.253338	0.254293	0.255599	0.256606	0.257127	0.258839	0.259198	0.259058	0.26047	0.262119	0.26431	0.266223	0.265528	0.266343	0.267764	0.268419	0.269734	0.270276	0.270746	0.272804	0.273635	0.274128	0.275031
222012	0.305052	0.309735	0.310698	0.310531	0.310649	0.311201	0.312748	0.316251	0.320015	0.316749	0.316077	0.317861	0.31933	0.322163	0.323478	0.322984	0.322717	0.322948	0.324558	0.327021	0.32641	0.328371	0.33107	0.331063	0.332279	0.334444	0.336368	0.336415	0.336775	0.338082	0.340146	0.341745	0.342525	0.343539	0.345974	0.347216	0.347992	0.349054	0.350784	0.352366	0.353842	0.355346	0.356544	0.357665	0.359011	0.360763	0.361323	0.362301	0.364124
222013	0.244498	0.248449	0.249568	0.24744	0.245351	0.248212	0.245319	0.2453	0.251881	0.25441	0.254543	0.252929	0.250497	0.24919	0.250125	0.25176	0.250844	0.253228	0.255092	0.254037	0.253645	0.255952	0.25794	0.2563	0.257403	0.258537	0.259083	0.260951	0.261287	0.261468	0.262888	0.265081	0.266053	0.266258	0.267065	0.267332	0.267741	0.268762	0.270449	0.271174	0.272007	0.273718	0.273807	0.274302	0.275762	0.277581	0.277506	0.277861	0.279364
252001	0.244077	0.243373	0.243305	0.244406	0.245534	0.244651	0.244624	0.247303	0.251376	0.250034	0.248264	0.247256	0.246958	0.247039	0.250025	0.253397	0.251026	0.250248	0.250624	0.251107	0.252333	0.254036	0.254545	0.252804	0.253821	0.255164	0.25599	0.257475	0.257273	0.257051	0.258035	0.258335	0.258949	0.259522	0.259484	0.261376	0.262621	0.26247	0.26287	0.26329	0.264003	0.265192	0.266394	0.266807	0.266642	0.266745	0.267555	0.268426	0.268991
252002	0.266686	0.269629	0.272397	0.271075	0.26849	0.271845	0.277284	0.277155	0.270723	0.270753	0.273566	0.276766	0.278629	0.279614	0.280858	0.282459	0.283618	0.284265	0.283017	0.281151	0.286747	0.288475	0.287352	0.288259	0.289874	0.29023	0.289894	0.291839	0.295014	0.297016	0.29685	0.297652	0.297392	0.297686	0.300916	0.303013	0.304073	0.304881	0.306516	0.307767	0.308595	0.309379	0.310925	0.312303	0.313331	0.314268	0.314745	0.315618	0.316833
252003	0.207504	0.211218	0.21025	0.209377	0.209381	0.208079	0.211304	0.214146	0.213563	0.212833	0.212216	0.212043	0.212436	0.21294	0.214509	0.216154	0.215496	0.215629	0.216173	0.216415	0.216002	0.217559	0.219587	0.219724	0.21992	0.220937	0.222187	0.221957	0.222681	0.223951	0.225141	0.226646	0.227762	0.22872	0.22999	0.230401	0.231211	0.232794	0.234223	0.23529	0.236566	0.238213	0.238401	0.238227	0.238808	0.240898	0.242056	0.242562	0.243099
252004	0.300633	0.303167	0.302196	0.299064	0.297774	0.303168	0.306683	0.306535	0.304359	0.306124	0.30578	0.303703	0.302697	0.306684	0.308042	0.306626	0.308663	0.31097	0.311992	0.311661	0.312387	0.313431	0.314281	0.314763	0.316286	0.317801	0.318752	0.319255	0.319359	0.319797	0.320831	0.321007	0.323847	0.326565	0.324916	0.325563	0.327273	0.328937	0.330522	0.331394	0.332162	0.333338	0.334091	0.334746	0.335686	0.337118	0.336982	0.337969	0.340459
252005	0.179763	0.182225	0.183803	0.183626	0.183348	0.185848	0.185283	0.183093	0.182313	0.18775	0.186142	0.182195	0.184055	0.186001	0.1865	0.185772	0.185369	0.186555	0.187129	0.186268	0.187424	0.187971	0.187808	0.187782	0.188659	0.188312	0.187336	0.188974	0.190743	0.190724	0.188988	0.190052	0.191583	0.192206	0.191398	0.191223	0.192032	0.193221	0.193283	0.193489	0.19384	0.19402	0.193534	0.193912	0.195242	0.196567	0.196253	0.195847	0.196362
252006	0.220327	0.218676	0.219087	0.22254	0.225842	0.22364	0.224345	0.225513	0.22559	0.228315	0.228287	0.226955	0.227244	0.227453	0.227064	0.226968	0.22895	0.229649	0.230009	0.231081	0.232708	0.233349	0.232723	0.231482	0.232142	0.23331	0.234118	0.234511	0.234529	0.234862	0.235792	0.236216	0.237652	0.239404	0.240041	0.240518	0.241616	0.243275	0.244473	0.245088	0.245642	0.246439	0.246437	0.246677	0.247582	0.249019	0.249673	0.249999	0.250466
252007	0.213622	0.216032	0.215657	0.215085	0.215745	0.217676	0.217656	0.216042	0.214441	0.215792	0.216001	0.216522	0.219198	0.218812	0.218004	0.218187	0.219248	0.21896	0.219071	0.220364	0.220005	0.220501	0.221343	0.221296	0.221679	0.22164	0.221606	0.223269	0.224691	0.225418	0.225601	0.225826	0.227633	0.229272	0.228356	0.229212	0.23023	0.230732	0.231829	0.232294	0.232424	0.232886	0.234402	0.235338	0.23572	0.236529	0.237167	0.238008	0.238948
252008	0.262561	0.263869	0.269303	0.269518	0.265922	0.267763	0.268028	0.269437	0.272978	0.273815	0.273632	0.273055	0.272512	0.272304	0.274526	0.277592	0.27718	0.278254	0.277999	0.275649	0.277565	0.279746	0.280564	0.279884	0.280724	0.282059	0.283196	0.284053	0.285237	0.286503	0.287432	0.287434	0.288507	0.290484	0.292207	0.293504	0.294134	0.294619	0.296362	0.296677	0.297081	0.298988	0.300212	0.300954	0.301508	0.302253	0.303875	0.30516	0.305456
252009	0.268661	0.268671	0.268834	0.271343	0.275059	0.276419	0.275056	0.273571	0.273741	0.274907	0.277148	0.279018	0.279138	0.278479	0.278849	0.280485	0.282174	0.282475	0.283041	0.284684	0.285363	0.285511	0.286165	0.288071	0.289079	0.289564	0.290177	0.291619	0.293495	0.29449	0.294497	0.296844	0.298921	0.299658	0.299272	0.3016	0.303067	0.302773	0.303788	0.305096	0.306203	0.306967	0.308085	0.309084	0.31012	0.311602	0.312233	0.312752	0.313636
252010	0.220806	0.220919	0.221533	0.222133	0.222614	0.223184	0.222682	0.222349	0.222748	0.222126	0.225452	0.228261	0.225555	0.224351	0.226815	0.229886	0.227057	0.226669	0.228205	0.22988	0.2306	0.231368	0.231702	0.231169	0.232543	0.233906	0.23449	0.234966	0.235112	0.236273	0.238461	0.237495	0.23802	0.239449	0.239366	0.240715	0.242086	0.242739	0.243167	0.244418	0.245585	0.245952	0.247088	0.247677	0.248199	0.249939	0.250535	0.250302	0.250061
252011	0.306337	0.313152	0.315188	0.312843	0.309882	0.311662	0.313227	0.313463	0.313047	0.314962	0.316	0.316996	0.319237	0.319532	0.320296	0.321397	0.320575	0.32054	0.321183	0.322342	0.325114	0.326379	0.327072	0.329113	0.330804	0.331244	0.331342	0.333535	0.334336	0.334324	0.334905	0.337544	0.340374	0.341667	0.340695	0.342777	0.344656	0.345015	0.345804	0.346863	0.348733	0.351293	0.351921	0.352665	0.35404	0.355491	0.35627	0.357384	0.35894
252012	0.221101	0.220747	0.219401	0.220389	0.22251	0.221602	0.222619	0.222797	0.221559	0.225083	0.225381	0.225202	0.228572	0.228264	0.226489	0.226125	0.229618	0.229117	0.228143	0.229423	0.22989	0.230683	0.231298	0.231233	0.23329	0.234575	0.23472	0.236086	0.236825	0.237032	0.237253	0.238229	0.239252	0.239718	0.239447	0.240526	0.241998	0.243018	0.243204	0.243673	0.244265	0.244857	0.246716	0.247432	0.2475	0.248899	0.249129	0.249441	0.250472
252013	0.230584	0.231791	0.234528	0.232539	0.229257	0.234341	0.235204	0.233453	0.232683	0.236549	0.237159	0.235198	0.234135	0.235778	0.237302	0.237632	0.237464	0.237296	0.237475	0.238079	0.238818	0.239513	0.239561	0.238718	0.239348	0.240003	0.240593	0.242527	0.243625	0.244107	0.244676	0.246114	0.246065	0.245626	0.24691	0.24702	0.248011	0.250085	0.250735	0.251078	0.251239	0.251392	0.252575	0.253819	0.25474	0.255351	0.255745	0.25621	0.256873
252014	0.213122	0.208112	0.21162	0.212715	0.210515	0.212095	0.213012	0.21477	0.217105	0.214416	0.211985	0.213353	0.218739	0.216211	0.216454	0.219111	0.214531	0.215097	0.217754	0.218784	0.218295	0.219931	0.222002	0.221705	0.222078	0.222595	0.223067	0.223836	0.224214	0.223837	0.223277	0.225428	0.226675	0.22732	0.229069	0.229808	0.230382	0.231275	0.232227	0.232646	0.232589	0.232527	0.233635	0.235147	0.23634	0.23672	0.23751	0.238015	0.237961
252015	0.207537	0.207889	0.206124	0.205034	0.207019	0.213143	0.214591	0.212665	0.210767	0.213358	0.212983	0.211243	0.211551	0.21056	0.210301	0.211555	0.213668	0.213021	0.212731	0.214447	0.214205	0.21409	0.214883	0.216582	0.217781	0.218129	0.218244	0.21951	0.220342	0.221352	0.222674	0.221786	0.223396	0.226279	0.226932	0.226558	0.226634	0.227386	0.227508	0.22866	0.229753	0.229815	0.230353	0.230785	0.231356	0.23266	0.233421	0.234184	0.235088
133001	0.224883	0.230902	0.233452	0.229034	0.22486	0.233865	0.235131	0.233427	0.233415	0.231432	0.234001	0.237646	0.237216	0.236339	0.23586	0.236346	0.23801	0.237128	0.237632	0.241145	0.241835	0.241595	0.241548	0.242501	0.244898	0.245422	0.244714	0.247282	0.249678	0.250691	0.250466	0.251174	0.252159	0.252772	0.252673	0.253531	0.255612	0.258159	0.259421	0.259713	0.260247	0.261853	0.263608	0.264359	0.264396	0.264849	0.265762	0.266754	0.267351
133002	0.237269	0.237296	0.234647	0.233522	0.234034	0.233429	0.237218	0.23987	0.238691	0.239206	0.240139	0.240236	0.239114	0.241053	0.241321	0.239995	0.241287	0.242753	0.243407	0.242987	0.241966	0.242055	0.243489	0.245553	0.2462	0.246106	0.246352	0.248052	0.246646	0.245524	0.247451	0.249963	0.250713	0.250792	0.252379	0.252721	0.253083	0.254146	0.255462	0.256388	0.256602	0.256308	0.256896	0.258	0.258895	0.258904	0.259957	0.261181	0.26188
133003	0.236655	0.234936	0.23569	0.236241	0.237255	0.241434	0.239871	0.238525	0.241187	0.243632	0.243302	0.241813	0.241579	0.240546	0.241932	0.244662	0.244243	0.244102	0.244925	0.246315	0.246462	0.247565	0.249584	0.251332	0.250157	0.251539	0.25485	0.253337	0.252976	0.253851	0.255058	0.256384	0.257325	0.258076	0.259173	0.260975	0.262304	0.26302	0.264364	0.265894	0.266685	0.266486	0.267531	0.268716	0.26956	0.2701	0.271232	0.272216	0.272631
133004	0.227392	0.227432	0.226785	0.2274	0.229629	0.232238	0.230751	0.229601	0.231444	0.233161	0.23417	0.233878	0.232748	0.235593	0.236695	0.235685	0.23687	0.238134	0.23777	0.236139	0.237776	0.240572	0.242853	0.243576	0.244486	0.245281	0.245804	0.246197	0.248334	0.249477	0.248362	0.249496	0.251398	0.252951	0.253524	0.254611	0.255746	0.256696	0.257722	0.258991	0.260731	0.262723	0.263364	0.263925	0.264694	0.265397	0.267133	0.267841	0.267215
133005	0.243268	0.24534	0.243295	0.242572	0.243828	0.243905	0.245222	0.246246	0.246547	0.24918	0.249048	0.247811	0.248243	0.246875	0.247015	0.248367	0.247616	0.247712	0.249409	0.251766	0.251024	0.250307	0.250154	0.250366	0.252632	0.252801	0.251065	0.251968	0.252031	0.251457	0.251084	0.251492	0.2523	0.253047	0.253352	0.253661	0.253812	0.254003	0.254916	0.255722	0.256219	0.256367	0.255935	0.256251	0.257041	0.257155	0.257378	0.257609	0.257658
133006	0.263509	0.263255	0.265851	0.263737	0.259235	0.261719	0.263056	0.264706	0.267557	0.268892	0.266935	0.26612	0.270063	0.268384	0.266868	0.266835	0.265404	0.266615	0.268218	0.268262	0.267342	0.267504	0.26833	0.268596	0.2683	0.269075	0.270749	0.271354	0.269736	0.269348	0.27195	0.273093	0.272873	0.272581	0.273629	0.273757	0.273543	0.273837	0.275511	0.27605	0.276232	0.2771	0.277879	0.27801	0.277992	0.278858	0.280113	0.28074	0.280621
133007	0.259713	0.258981	0.257067	0.257971	0.260755	0.260886	0.260334	0.26	0.26026	0.260931	0.26072	0.259476	0.258029	0.259588	0.260317	0.260114	0.261975	0.260819	0.259076	0.259009	0.260103	0.260222	0.260205	0.261571	0.262938	0.263072	0.262405	0.262857	0.263045	0.263072	0.263296	0.264203	0.263368	0.262431	0.264052	0.263999	0.264385	0.265726	0.265958	0.266055	0.266177	0.266394	0.267081	0.268096	0.268809	0.268521	0.268848	0.269446	0.269878
133008	0.226215	0.228163	0.2289	0.230142	0.231206	0.22991	0.230565	0.230697	0.229137	0.229189	0.229054	0.228237	0.227558	0.23225	0.23522	0.235068	0.235522	0.233649	0.233353	0.236404	0.238283	0.238222	0.237306	0.237371	0.239567	0.240493	0.239669	0.23968	0.240739	0.242288	0.243484	0.243223	0.242938	0.243559	0.245416	0.246857	0.247891	0.248579	0.248836	0.248579	0.248593	0.249521	0.251084	0.25217	0.252626	0.252955	0.253744	0.254608	0.255216
133009	0.295379	0.296436	0.298247	0.298335	0.297503	0.298727	0.298174	0.299498	0.302975	0.299867	0.301028	0.304113	0.303797	0.302582	0.302246	0.303148	0.3044	0.304589	0.305401	0.307369	0.307284	0.307837	0.309458	0.311464	0.312164	0.312349	0.312705	0.313592	0.314223	0.315381	0.317252	0.317563	0.319169	0.321301	0.321871	0.321917	0.322756	0.324664	0.326691	0.327484	0.328353	0.330248	0.330706	0.331239	0.332161	0.333051	0.334348	0.335156	0.335434
133010	0.292879	0.295094	0.294256	0.294156	0.29562	0.296938	0.298784	0.298998	0.297488	0.298822	0.299273	0.298519	0.297529	0.297572	0.298252	0.299932	0.303388	0.302974	0.302456	0.304175	0.304136	0.302637	0.301909	0.304067	0.306364	0.307693	0.308318	0.309613	0.308974	0.30914	0.311653	0.312622	0.31318	0.313965	0.315253	0.316242	0.316452	0.316524	0.318355	0.319515	0.3205	0.321803	0.321401	0.321824	0.32273	0.322315	0.32318	0.324516	0.325691
133011	0.219795	0.215935	0.216908	0.22001	0.223158	0.225159	0.225528	0.222648	0.218132	0.220359	0.219683	0.219361	0.224184	0.22612	0.223958	0.221684	0.226336	0.226529	0.224908	0.224812	0.225965	0.226484	0.227038	0.228777	0.229916	0.230756	0.231431	0.231811	0.232566	0.233469	0.234098	0.233887	0.234891	0.235925	0.235011	0.235714	0.237259	0.238632	0.239038	0.239309	0.239758	0.240452	0.241119	0.241917	0.242632	0.242925	0.243786	0.244236	0.244047
133012	0.232901	0.232095	0.230074	0.228465	0.228504	0.230915	0.234852	0.236232	0.234115	0.233919	0.234098	0.233235	0.231408	0.236128	0.239387	0.238634	0.236758	0.23769	0.239641	0.24099	0.242975	0.243412	0.24303	0.243359	0.243608	0.244865	0.246497	0.246207	0.245272	0.245722	0.248073	0.248808	0.250013	0.251387	0.251881	0.253152	0.254224	0.255046	0.256966	0.257836	0.258411	0.25953	0.259824	0.260968	0.262721	0.263748	0.264544	0.265302	0.266107
133013	0.232901	0.232095	0.230074	0.228465	0.228504	0.230915	0.234852	0.236232	0.234115	0.233919	0.234098	0.233235	0.231408	0.236128	0.239387	0.238634	0.236758	0.23769	0.239641	0.24099	0.242975	0.243412	0.24303	0.243359	0.243608	0.244865	0.246497	0.246207	0.245272	0.245722	0.248073	0.248808	0.250013	0.251387	0.251881	0.253152	0.254224	0.255046	0.256966	0.257836	0.258411	0.25953	0.259824	0.260968	0.262721	0.263748	0.264544	0.265302	0.266107
133014	0.275031	0.27229	0.271796	0.276903	0.283164	0.281263	0.279743	0.280959	0.283471	0.280192	0.279462	0.282501	0.287002	0.286421	0.285725	0.28586	0.284174	0.285933	0.288441	0.289377	0.290044	0.290248	0.291162	0.293482	0.292543	0.292287	0.294035	0.295968	0.295974	0.295208	0.295415	0.29827	0.300081	0.300784	0.30188	0.302833	0.303196	0.30358	0.305862	0.307413	0.307933	0.308057	0.309475	0.310183	0.310652	0.312562	0.313292	0.313568	0.314144
133015	0.259706	0.26041	0.265533	0.266093	0.263243	0.265438	0.266743	0.267659	0.268792	0.268898	0.26993	0.271449	0.272217	0.271287	0.270321	0.270744	0.273366	0.275231	0.276129	0.276417	0.276385	0.276765	0.277949	0.279775	0.280111	0.28068	0.28165	0.281527	0.283476	0.285629	0.286355	0.287136	0.287579	0.288316	0.290109	0.291432	0.292323	0.293084	0.294113	0.29514	0.296157	0.297184	0.298123	0.299035	0.299788	0.30021	0.300902	0.301947	0.302999
133016	0.267946	0.266385	0.266019	0.266109	0.267378	0.27142	0.274033	0.27436	0.273186	0.273035	0.273232	0.272958	0.272157	0.274813	0.277309	0.278793	0.280947	0.280273	0.279432	0.280617	0.283384	0.283023	0.281286	0.281709	0.282614	0.284272	0.286338	0.287837	0.288997	0.290587	0.29258	0.292524	0.293631	0.295999	0.298186	0.298953	0.300036	0.301778	0.302501	0.303411	0.304559	0.305826	0.30758	0.308615	0.309377	0.311121	0.312313	0.313027	0.313576
133017	0.20764	0.212437	0.215847	0.213527	0.209403	0.212497	0.213054	0.211753	0.211035	0.213794	0.214263	0.214074	0.215687	0.212502	0.213439	0.21768	0.216281	0.217629	0.217489	0.214204	0.216091	0.217471	0.218021	0.219027	0.219346	0.220168	0.221217	0.220767	0.22169	0.222856	0.223043	0.22269	0.222879	0.223575	0.224297	0.225766	0.226435	0.226273	0.227257	0.227711	0.228264	0.229408	0.229337	0.229897	0.230984	0.231357	0.231294	0.231833	0.232979
133018	0.258248	0.261095	0.262688	0.264176	0.264115	0.259773	0.260061	0.263202	0.265668	0.263823	0.264438	0.26589	0.265007	0.265297	0.266353	0.26764	0.268726	0.269891	0.270892	0.271795	0.273679	0.274177	0.274116	0.275003	0.274721	0.275695	0.27795	0.279003	0.280633	0.282109	0.28263	0.282118	0.283107	0.285319	0.287171	0.288038	0.289532	0.291569	0.291797	0.292845	0.294502	0.295909	0.296423	0.297316	0.298682	0.299904	0.301304	0.30215	0.302416
133019	0.219771	0.219825	0.217261	0.217068	0.219326	0.220242	0.220006	0.218929	0.218314	0.221567	0.222341	0.22041	0.218343	0.220984	0.224399	0.225934	0.224751	0.224302	0.224608	0.225449	0.227913	0.227933	0.226788	0.227313	0.228797	0.229953	0.2302	0.229712	0.229642	0.231579	0.235174	0.235297	0.234985	0.235389	0.236626	0.238209	0.238849	0.238746	0.239909	0.241774	0.242632	0.241801	0.24263	0.243828	0.244792	0.24546	0.246538	0.247295	0.247717
133020	0.309733	0.308975	0.312187	0.314547	0.315438	0.317318	0.312838	0.30974	0.311965	0.312439	0.312465	0.313378	0.315857	0.31701	0.317065	0.316453	0.315685	0.316364	0.316774	0.316293	0.317998	0.318822	0.318424	0.317776	0.318959	0.320159	0.321304	0.32419	0.32401	0.323178	0.323969	0.324552	0.325754	0.326818	0.326664	0.326903	0.327995	0.329357	0.329307	0.330397	0.331388	0.331161	0.331947	0.332743	0.333586	0.335	0.335499	0.335744	0.336122
133021	0.205268	0.204204	0.203672	0.202313	0.201499	0.204324	0.206539	0.206918	0.206364	0.208863	0.210394	0.21078	0.210602	0.206983	0.207195	0.210821	0.211003	0.210401	0.211087	0.213226	0.21324	0.21249	0.211931	0.212331	0.214093	0.215541	0.216362	0.217686	0.217614	0.217659	0.218855	0.219436	0.219655	0.219998	0.220924	0.221844	0.221995	0.222157	0.224966	0.225569	0.225089	0.225497	0.226576	0.227701	0.228438	0.22866	0.22989	0.231023	0.231295
133022	0.255857	0.258887	0.256764	0.25595	0.257723	0.258959	0.25941	0.259868	0.26045	0.259345	0.260346	0.26161	0.260783	0.262494	0.263429	0.262704	0.261857	0.262236	0.26189	0.260928	0.265516	0.26842	0.268884	0.268433	0.266183	0.264908	0.266165	0.269967	0.270056	0.269336	0.27058	0.271382	0.27223	0.272937	0.273192	0.273731	0.275067	0.276307	0.274856	0.276484	0.278476	0.278002	0.278697	0.279572	0.280354	0.281167	0.281109	0.281345	0.282364
133023
133024
133025	0.222715	0.223088	0.221777	0.224845	0.229634	0.227525	0.226843	0.228309	0.230741	0.232083	0.230736	0.230026	0.232766	0.231383	0.229705	0.230236	0.233478	0.234816	0.234758	0.234575	0.234982	0.236642	0.237666	0.236333	0.237407	0.238122	0.238421	0.2412	0.241537	0.241617	0.24323	0.243543	0.24416	0.245313	0.246562	0.247455	0.248339	0.249371	0.25038	0.251463	0.251978	0.251822	0.253095	0.254409	0.255185	0.255402	0.254848	0.255206	0.256808
133026
133027
133028
133029
133030
133031	0.372192	0.374742	0.375178	0.375604	0.376246	0.375991	0.378785	0.379641	0.376852	0.377426	0.377087	0.376292	0.376782	0.379195	0.380871	0.381585	0.383162	0.3836	0.382915	0.381936	0.382549	0.38271	0.382511	0.382765	0.383654	0.383645	0.38343	0.385791	0.386612	0.387116	0.388314	0.387823	0.3878	0.388419	0.388986	0.389682	0.390179	0.390565	0.391467	0.391732	0.391772	0.39214	0.392535	0.39314	0.393809	0.394249	0.394903	0.395378	0.395651
133032	0.260701	0.262026	0.263496	0.263086	0.262243	0.264875	0.270886	0.271697	0.266381	0.270787	0.273869	0.272834	0.269272	0.272152	0.274726	0.274143	0.271933	0.273563	0.276286	0.277307	0.27661	0.276854	0.278854	0.281966	0.282525	0.282685	0.2831	0.282633	0.284387	0.286192	0.286572	0.288593	0.289761	0.29038	0.291821	0.293346	0.294619	0.295564	0.296349	0.297346	0.298032	0.298261	0.29973	0.301916	0.303894	0.304716	0.305432	0.30618	0.30694
133033
133034
133035	0.325585	0.322772	0.326309	0.328462	0.327624	0.327506	0.329538	0.329901	0.327868	0.330281	0.331786	0.331658	0.331614	0.33808	0.339662	0.336304	0.33757	0.337814	0.33882	0.341379	0.341623	0.341934	0.343479	0.346378	0.347767	0.348705	0.349955	0.351686	0.353184	0.354317	0.355455	0.358147	0.359046	0.359138	0.360919	0.362226	0.363986	0.366353	0.368262	0.369764	0.370692	0.371242	0.372849	0.374281	0.37538	0.376646	0.377811	0.379123	0.380605
133036	0.28257	0.278188	0.275613	0.279607	0.285851	0.284465	0.289609	0.292225	0.287702	0.28538	0.287613	0.291042	0.291262	0.28997	0.291839	0.295315	0.294083	0.295206	0.297405	0.298848	0.299472	0.300475	0.301069	0.300599	0.303545	0.306367	0.307783	0.309279	0.310195	0.310992	0.31228	0.314771	0.316504	0.317654	0.31924	0.320311	0.322067	0.324549	0.326225	0.327674	0.328926	0.330013	0.331205	0.3331	0.335071	0.335986	0.337782	0.339435	0.340179
133037	0.306476	0.302177	0.305102	0.307151	0.306379	0.30617	0.307284	0.306869	0.305086	0.309452	0.309181	0.308041	0.311724	0.31092	0.310996	0.31254	0.31178	0.311005	0.311912	0.314301	0.314173	0.314746	0.31548	0.315285	0.318168	0.31933	0.318118	0.3184	0.31895	0.320682	0.323291	0.322455	0.322376	0.323978	0.326253	0.326422	0.326574	0.327817	0.329545	0.330274	0.331145	0.333014	0.333685	0.334325	0.335394	0.336774	0.33742	0.337545	0.337722
133038	0.295246	0.298557	0.297719	0.297735	0.29973	0.301349	0.301198	0.301386	0.302856	0.303353	0.304057	0.303422	0.301017	0.3057	0.308383	0.307649	0.309157	0.310156	0.310796	0.311395	0.311568	0.312413	0.313494	0.313969	0.314168	0.314789	0.315823	0.316582	0.317627	0.318675	0.319608	0.321177	0.322525	0.323255	0.323471	0.325059	0.326526	0.327508	0.329396	0.329637	0.329645	0.330849	0.331453	0.332917	0.334845	0.335831	0.336565	0.337448	0.338566
133039	0.332436	0.331901	0.327332	0.325101	0.326935	0.330436	0.332123	0.331214	0.329026	0.329662	0.330691	0.332823	0.336372	0.335382	0.334415	0.335314	0.337038	0.337852	0.337816	0.337646	0.338733	0.339575	0.339988	0.340373	0.341608	0.34135	0.34049	0.342992	0.342919	0.342616	0.344213	0.345285	0.345514	0.345356	0.345654	0.346938	0.348062	0.348478	0.348528	0.348864	0.349563	0.350376	0.350548	0.350728	0.351243	0.352159	0.353412	0.353723	0.353088
133040
133041	0.26563	0.265671	0.264876	0.265928	0.268143	0.268441	0.268322	0.270224	0.2734	0.270436	0.270359	0.271443	0.269992	0.270788	0.271728	0.272368	0.273853	0.275472	0.276164	0.275753	0.275607	0.27759	0.280176	0.281021	0.280955	0.281756	0.283764	0.285858	0.286494	0.285996	0.28558	0.287742	0.289487	0.290552	0.291785	0.292168	0.292967	0.294334	0.294879	0.295423	0.296499	0.298261	0.300086	0.300934	0.301429	0.302981	0.303872	0.304302	0.304911
133042	0.255879	0.258406	0.257948	0.259411	0.261835	0.259915	0.255124	0.25606	0.26359	0.262497	0.262117	0.263143	0.263781	0.26354	0.265328	0.268725	0.270431	0.270079	0.270141	0.271471	0.27025	0.270403	0.271495	0.271851	0.27253	0.273527	0.274766	0.276128	0.277481	0.27854	0.27956	0.282369	0.28477	0.285866	0.2858	0.286639	0.288414	0.290176	0.290067	0.290881	0.292383	0.293761	0.294904	0.295911	0.297094	0.298801	0.300474	0.301783	0.302494
133043	0.30111	0.301022	0.304023	0.305974	0.306276	0.307184	0.308573	0.310498	0.311449	0.305968	0.308717	0.311878	0.305713	0.308804	0.311252	0.310928	0.313132	0.313801	0.312827	0.311504	0.312782	0.31388	0.314584	0.31551	0.316111	0.317172	0.318641	0.319598	0.318599	0.318412	0.320406	0.320254	0.321331	0.322931	0.322972	0.323683	0.324093	0.32413	0.325119	0.326356	0.327031	0.326991	0.328237	0.329123	0.329395	0.329726	0.330677	0.331492	0.331883
133044	0.257619	0.252675	0.257649	0.260319	0.258703	0.259274	0.262261	0.263121	0.260852	0.262689	0.264237	0.264983	0.265453	0.264809	0.265324	0.267093	0.268248	0.267752	0.26819	0.270823	0.273203	0.27381	0.273425	0.273627	0.274277	0.276729	0.279506	0.278593	0.279915	0.281174	0.280322	0.279805	0.281257	0.283988	0.286227	0.287251	0.288481	0.290034	0.290192	0.290938	0.292068	0.293206	0.295329	0.297115	0.297933	0.297886	0.299427	0.301311	0.302488
133045	0.319623	0.322112	0.321682	0.322856	0.324452	0.321607	0.324702	0.324967	0.31988	0.324579	0.326832	0.325716	0.324353	0.325867	0.328071	0.329935	0.33161	0.332235	0.330553	0.327646	0.329709	0.332493	0.334332	0.334805	0.334572	0.335337	0.337429	0.339752	0.340171	0.340176	0.341106	0.342004	0.343191	0.344277	0.34476	0.345584	0.3468	0.348335	0.350096	0.351053	0.351343	0.351658	0.353548	0.354319	0.354345	0.355681	0.356691	0.357762	0.358904
133046	0.227884	0.227709	0.22905	0.230952	0.232223	0.231935	0.234258	0.235573	0.233977	0.232709	0.231972	0.234293	0.239907	0.235625	0.233871	0.236681	0.236596	0.237403	0.239016	0.240794	0.24238	0.24266	0.242279	0.242391	0.242682	0.243323	0.244319	0.245502	0.247408	0.248898	0.2493	0.249812	0.250303	0.250963	0.25209	0.254065	0.25484	0.25455	0.256143	0.25713	0.25779	0.258858	0.260378	0.261708	0.262403	0.262329	0.262957	0.263701	0.264215
133047	0.311358	0.312897	0.31564	0.315281	0.31304	0.314097	0.315979	0.316614	0.315655	0.316032	0.313661	0.314083	0.321659	0.320607	0.319014	0.320314	0.322841	0.324709	0.325837	0.326372	0.325666	0.327583	0.329329	0.327415	0.328847	0.331052	0.332319	0.33251	0.333552	0.334622	0.335059	0.336038	0.337399	0.338522	0.338855	0.339996	0.340963	0.341591	0.342965	0.343842	0.344737	0.346044	0.346284	0.346842	0.348136	0.349771	0.349894	0.349806	0.350521
133048	0.258219	0.256659	0.259261	0.260126	0.258673	0.258681	0.260443	0.26039	0.258119	0.260555	0.260671	0.261007	0.264699	0.262167	0.261358	0.263656	0.264368	0.264727	0.264402	0.263865	0.266092	0.265915	0.264327	0.26423	0.265149	0.266552	0.267614	0.267345	0.26785	0.268737	0.26936	0.269689	0.270471	0.271	0.270427	0.2719	0.273191	0.273228	0.272874	0.273459	0.274435	0.275066	0.275727	0.276007	0.276256	0.277178	0.278106	0.278411	0.278325
133049	0.322857	0.31902	0.320272	0.323902	0.325889	0.32242	0.32115	0.32102	0.320681	0.3209	0.322481	0.325097	0.327511	0.326284	0.326357	0.328079	0.327822	0.328695	0.329695	0.330128	0.331626	0.33114	0.330418	0.33208	0.333093	0.333508	0.3339	0.335092	0.337347	0.338777	0.338545	0.339352	0.340864	0.342271	0.342807	0.34373	0.344881	0.345897	0.346309	0.347494	0.349144	0.350533	0.350982	0.351565	0.352606	0.353907	0.355234	0.356355	0.357211
133050
133051	0.329953	0.332263	0.334395	0.33469	0.334095	0.335351	0.338078	0.339923	0.340149	0.341707	0.341316	0.340667	0.342197	0.343751	0.346222	0.348452	0.347804	0.347172	0.347719	0.349414	0.350614	0.35095	0.351146	0.352276	0.3549	0.35584	0.35572	0.358821	0.358902	0.357851	0.358208	0.36019	0.361481	0.362355	0.36411	0.366127	0.367581	0.368458	0.369699	0.370748	0.371998	0.373567	0.374087	0.374075	0.374443	0.37609	0.377588	0.378527	0.379019
133052	0.237322	0.237734	0.239716	0.238511	0.236561	0.240893	0.241048	0.239589	0.240129	0.244972	0.245137	0.243274	0.244652	0.246947	0.247915	0.247509	0.247524	0.248398	0.249959	0.251664	0.252527	0.252824	0.25322	0.254376	0.256126	0.257036	0.257607	0.260151	0.261765	0.262547	0.263289	0.264954	0.266711	0.26816	0.269173	0.269927	0.271146	0.272918	0.274547	0.275821	0.276827	0.277951	0.280428	0.281437	0.281337	0.282285	0.282996	0.28408	0.285553
133053	0.338204	0.338177	0.339322	0.337935	0.33572	0.338069	0.339704	0.340461	0.341091	0.342706	0.342718	0.342905	0.345262	0.345832	0.34565	0.345378	0.345193	0.346719	0.346856	0.34479	0.3461	0.348458	0.350021	0.34976	0.350062	0.35141	0.353206	0.353999	0.354236	0.354611	0.355563	0.356841	0.358284	0.35888	0.357961	0.35988	0.361725	0.362263	0.36307	0.363699	0.363958	0.364111	0.365798	0.367305	0.36807	0.368426	0.369776	0.371145	0.371933
133054	0.285771	0.283305	0.28547	0.287024	0.28593	0.283272	0.281824	0.283853	0.288391	0.288822	0.289849	0.291766	0.293186	0.291515	0.29082	0.291159	0.289246	0.28958	0.290504	0.290738	0.292041	0.293103	0.294155	0.295581	0.295327	0.295244	0.296037	0.297012	0.297517	0.297682	0.297926	0.298998	0.299828	0.300473	0.301298	0.300681	0.300949	0.302444	0.302751	0.303517	0.304559	0.305331	0.305407	0.306144	0.307331	0.30793	0.309299	0.309785	0.309065
133055
133056	0.277701	0.276222	0.271727	0.272506	0.276172	0.273133	0.274441	0.278248	0.280952	0.279171	0.278294	0.277538	0.275183	0.275065	0.276661	0.278336	0.278082	0.281581	0.283594	0.281388	0.280814	0.28282	0.285486	0.286269	0.286237	0.286931	0.28845	0.2895	0.289991	0.290638	0.291678	0.291471	0.293205	0.29524	0.294593	0.295557	0.29638	0.296439	0.297091	0.298853	0.300148	0.299982	0.30082	0.301767	0.302547	0.303314	0.304252	0.305441	0.306718
133057	0.301146	0.299271	0.301791	0.301523	0.300372	0.306342	0.307272	0.304427	0.301636	0.303689	0.304638	0.305892	0.309265	0.306221	0.305098	0.308093	0.31137	0.310845	0.310889	0.313538	0.312605	0.312272	0.313452	0.315305	0.31427	0.314808	0.317132	0.317013	0.317026	0.318278	0.320467	0.320463	0.321119	0.322355	0.322963	0.32388	0.324984	0.326079	0.327	0.327615	0.328468	0.32971	0.329635	0.330061	0.331359	0.332883	0.333833	0.334186	0.334257
133058	0.246917	0.246386	0.245402	0.24258	0.240904	0.24582	0.249307	0.249376	0.247593	0.250376	0.251954	0.25179	0.251148	0.250899	0.250819	0.251627	0.25461	0.2556	0.257296	0.260469	0.258819	0.259462	0.26217	0.264007	0.263175	0.262968	0.264496	0.266398	0.269233	0.27134	0.271694	0.271552	0.272788	0.274425	0.274632	0.275821	0.276977	0.278147	0.281037	0.282925	0.283687	0.284121	0.285814	0.286558	0.286647	0.287781	0.28904	0.290059	0.290903
133059	0.284545	0.284592	0.28833	0.289171	0.287289	0.288111	0.28965	0.290554	0.290008	0.287392	0.289791	0.293823	0.294145	0.293603	0.294705	0.296974	0.297629	0.298635	0.29896	0.298512	0.300333	0.301339	0.302014	0.303628	0.304052	0.304858	0.306162	0.306495	0.307047	0.308293	0.310064	0.31098	0.31214	0.313324	0.313946	0.315307	0.317155	0.31863	0.318288	0.319536	0.321151	0.321674	0.32267	0.324072	0.325237	0.325437	0.326841	0.328412	0.329398
133060
133061	0.268731	0.267567	0.264725	0.264556	0.267108	0.269026	0.270603	0.270814	0.269947	0.271108	0.270604	0.270558	0.273254	0.272463	0.271806	0.272991	0.275389	0.273437	0.272267	0.274677	0.274554	0.274976	0.276525	0.278516	0.278567	0.278254	0.2785	0.279281	0.280304	0.281006	0.281202	0.281623	0.282581	0.28395	0.285283	0.285724	0.285864	0.286301	0.287469	0.288461	0.289177	0.289806	0.290819	0.291438	0.291794	0.292555	0.293712	0.294376	0.294539
133062	0.281949	0.283281	0.283117	0.283676	0.284638	0.283904	0.284307	0.285123	0.285215	0.283543	0.282471	0.284004	0.288281	0.288306	0.288609	0.289496	0.287623	0.289041	0.290664	0.290263	0.29077	0.289937	0.289037	0.289908	0.290031	0.290671	0.29201	0.292943	0.293086	0.293142	0.293678	0.294378	0.29497	0.295609	0.29652	0.297025	0.296897	0.296521	0.296935	0.297435	0.298265	0.299433	0.299473	0.299586	0.30017	0.301076	0.302326	0.302995	0.302839
133063	0.219675	0.222644	0.224188	0.224223	0.223142	0.221854	0.225203	0.225962	0.222055	0.224646	0.226093	0.226125	0.2265	0.226701	0.226829	0.227479	0.229413	0.228742	0.229646	0.233501	0.233	0.231446	0.231729	0.235366	0.237441	0.237962	0.237885	0.238642	0.239507	0.240864	0.242888	0.245098	0.244782	0.244352	0.247517	0.249434	0.250571	0.251884	0.254311	0.254801	0.255127	0.257021	0.258188	0.259911	0.261626	0.261896	0.262745	0.263672	0.264489
133064	0.180513	0.178176	0.176033	0.175807	0.177452	0.179482	0.179091	0.178859	0.180186	0.180741	0.179586	0.178861	0.180771	0.182656	0.184782	0.186097	0.184705	0.185925	0.18612	0.183553	0.183765	0.183599	0.183811	0.185898	0.187645	0.188779	0.189373	0.189701	0.191081	0.191797	0.191087	0.192072	0.193184	0.194397	0.196079	0.196289	0.196952	0.198316	0.198187	0.199525	0.201383	0.202408	0.203077	0.203227	0.203298	0.203998	0.205018	0.205467	0.20538
133065	0.228198	0.229443	0.231315	0.232196	0.231176	0.228366	0.228222	0.23128	0.235302	0.234129	0.234437	0.236009	0.236706	0.236724	0.236559	0.236453	0.236373	0.235306	0.23561	0.238317	0.240962	0.241683	0.241553	0.242516	0.2442	0.244614	0.243917	0.244393	0.246322	0.248223	0.24922	0.250994	0.251913	0.252369	0.253468	0.254131	0.255263	0.256971	0.258227	0.259099	0.259755	0.260365	0.260834	0.262047	0.263873	0.265494	0.266018	0.266044	0.266181
133066	0.25995	0.259489	0.260029	0.260316	0.260731	0.262682	0.262279	0.261854	0.2626	0.261645	0.260619	0.262003	0.266572	0.266015	0.265968	0.267345	0.266731	0.267198	0.268013	0.268747	0.271281	0.272425	0.27188	0.270752	0.270903	0.271735	0.272678	0.273422	0.274803	0.276436	0.277879	0.27917	0.280453	0.281714	0.282823	0.283506	0.283599	0.283695	0.285261	0.286382	0.287226	0.288322	0.289606	0.291096	0.292396	0.293019	0.294384	0.295424	0.295823
133067	0.29674	0.29647	0.299252	0.302205	0.303257	0.301502	0.300083	0.298193	0.296932	0.303321	0.303341	0.300171	0.30109	0.303121	0.305644	0.306144	0.301331	0.303255	0.30691	0.307798	0.308791	0.308801	0.309067	0.310828	0.310915	0.309886	0.309378	0.311606	0.311903	0.311937	0.313197	0.313308	0.314877	0.316679	0.316412	0.317031	0.318033	0.318893	0.319458	0.319878	0.320466	0.321277	0.321394	0.321746	0.32227	0.322418	0.323469	0.324503	0.324966
133068	0.305663	0.304048	0.304091	0.307654	0.311401	0.308935	0.308517	0.308623	0.307888	0.308328	0.306922	0.30689	0.311211	0.312041	0.312243	0.312242	0.310242	0.310829	0.312816	0.314856	0.31796	0.317464	0.315348	0.315486	0.317208	0.31936	0.320439	0.318856	0.319051	0.320196	0.320988	0.321879	0.322184	0.321852	0.321362	0.322372	0.324574	0.326699	0.326603	0.326324	0.327203	0.32933	0.329525	0.329994	0.330775	0.330757	0.331964	0.332791	0.332709
133069	0.250212	0.249273	0.251222	0.253399	0.254527	0.254511	0.251037	0.248321	0.249485	0.25438	0.256522	0.25605	0.255236	0.254056	0.254202	0.255701	0.257146	0.257967	0.25785	0.257455	0.259508	0.260149	0.260537	0.262741	0.262856	0.263056	0.264192	0.265414	0.26598	0.266274	0.266752	0.267359	0.268621	0.269852	0.270136	0.270947	0.272233	0.273595	0.2744	0.274721	0.27519	0.276233	0.277174	0.278406	0.279562	0.279988	0.281131	0.281901	0.28192
133070
133071	0.319153	0.320227	0.323211	0.32285	0.320567	0.322339	0.320768	0.320477	0.32353	0.324089	0.322159	0.32247	0.328135	0.326785	0.325562	0.327116	0.329313	0.329767	0.330383	0.33235	0.333855	0.334773	0.33461	0.333468	0.334795	0.336591	0.337899	0.339198	0.339539	0.339516	0.340143	0.342995	0.34434	0.344985	0.347269	0.348506	0.348412	0.348009	0.349582	0.35058	0.351594	0.353334	0.354412	0.355695	0.356948	0.357414	0.358286	0.359188	0.359713
133072	0.31799	0.316577	0.314976	0.318754	0.323014	0.316779	0.321679	0.326103	0.323135	0.324581	0.323439	0.322533	0.325537	0.32533	0.324245	0.323576	0.323407	0.326384	0.328471	0.327575	0.32777	0.328624	0.329366	0.329354	0.329669	0.331735	0.334365	0.334044	0.334688	0.335078	0.334556	0.336657	0.337685	0.338236	0.340228	0.339912	0.339926	0.341058	0.341186	0.341891	0.343284	0.344866	0.345302	0.34611	0.347187	0.347572	0.348514	0.349738	0.350791
133073	0.308039	0.305517	0.307585	0.309486	0.310608	0.313526	0.313603	0.313576	0.314824	0.314075	0.311698	0.311168	0.31512	0.317806	0.319093	0.319225	0.318581	0.318064	0.318818	0.320847	0.322044	0.321403	0.321057	0.32339	0.325347	0.326209	0.326227	0.326392	0.327122	0.327867	0.328289	0.329111	0.330443	0.331579	0.331716	0.332013	0.333349	0.335227	0.335589	0.336126	0.336441	0.336452	0.338931	0.339883	0.339566	0.340635	0.341109	0.341784	0.343242
133074	0.240316	0.242768	0.24335	0.245606	0.248012	0.245563	0.243893	0.245313	0.249012	0.249574	0.250058	0.24959	0.247608	0.250967	0.251919	0.2504	0.252924	0.25365	0.253743	0.254492	0.254862	0.25634	0.257683	0.257481	0.259522	0.259798	0.258881	0.262004	0.26273	0.263094	0.264919	0.265063	0.266541	0.268733	0.26969	0.270864	0.272199	0.273489	0.274511	0.275841	0.2768	0.277	0.277798	0.279341	0.281126	0.282304	0.282849	0.283224	0.283797
133075	0.27343	0.270752	0.270617	0.270823	0.271844	0.275815	0.274853	0.274904	0.278129	0.27509	0.274602	0.277437	0.280885	0.279415	0.279212	0.281421	0.282417	0.280456	0.28014	0.283508	0.285398	0.28481	0.283469	0.283986	0.287109	0.288755	0.288622	0.290247	0.290517	0.290231	0.290783	0.293323	0.295349	0.296264	0.296543	0.297086	0.297799	0.298779	0.300483	0.301686	0.302393	0.303018	0.304229	0.305089	0.305935	0.307665	0.308392	0.308863	0.309659
133076	0.357004	0.356547	0.358329	0.358349	0.357215	0.358927	0.360833	0.360405	0.358041	0.359454	0.361718	0.363264	0.363446	0.364169	0.363598	0.362534	0.363826	0.363602	0.363689	0.365317	0.366598	0.36702	0.367263	0.368106	0.367746	0.368184	0.369568	0.370072	0.371106	0.37164	0.371489	0.374003	0.37498	0.374568	0.374865	0.376309	0.37737	0.377518	0.377616	0.37869	0.379907	0.3804	0.380699	0.381272	0.382451	0.384293	0.385245	0.385409	0.385563
133077	0.28928	0.285589	0.287465	0.287823	0.286171	0.287274	0.287632	0.288436	0.290341	0.291953	0.29112	0.29024	0.291973	0.292601	0.291933	0.291671	0.294456	0.293127	0.292394	0.295059	0.295781	0.296277	0.296712	0.296865	0.29708	0.297672	0.298472	0.298897	0.299358	0.299984	0.300884	0.302338	0.303848	0.30468	0.304442	0.305451	0.306976	0.308187	0.308503	0.309211	0.309916	0.310367	0.31226	0.31345	0.313988	0.315105	0.315113	0.315063	0.315801
133078	0.261741	0.257689	0.259013	0.261534	0.262131	0.259508	0.259441	0.261433	0.263966	0.265821	0.26613	0.265635	0.265265	0.263397	0.264208	0.266864	0.266461	0.267253	0.268902	0.270343	0.270462	0.271314	0.272302	0.272172	0.271795	0.272775	0.274282	0.27331	0.275204	0.277243	0.27717	0.278017	0.277821	0.277862	0.280165	0.281293	0.282269	0.283425	0.283725	0.28522	0.286396	0.286114	0.287256	0.287744	0.287856	0.289152	0.290353	0.291551	0.292648
133079	0.351279	0.348114	0.346268	0.349045	0.353145	0.351267	0.354402	0.357907	0.357809	0.355514	0.354624	0.354952	0.355674	0.360746	0.362184	0.359432	0.358471	0.359311	0.360877	0.362055	0.362199	0.362129	0.362237	0.362555	0.362014	0.362255	0.363762	0.365707	0.36629	0.366322	0.366713	0.367167	0.367758	0.368246	0.36843	0.369406	0.37019	0.370731	0.37232	0.373452	0.3735	0.372834	0.374222	0.375295	0.37571	0.376353	0.376708	0.377198	0.378061
133080	0.211901	0.212796	0.214134	0.217224	0.218404	0.211691	0.214583	0.216673	0.212675	0.215265	0.217779	0.218692	0.218788	0.22217	0.222553	0.219981	0.219978	0.221431	0.222215	0.221931	0.224415	0.225941	0.226582	0.2276	0.228485	0.228007	0.227414	0.230169	0.232132	0.232601	0.232344	0.233934	0.23561	0.236429	0.236232	0.237405	0.239237	0.240865	0.24156	0.242451	0.243728	0.245226	0.246496	0.247708	0.248697	0.249177	0.249792	0.250675	0.251672
133081	0.276364	0.270948	0.271611	0.271732	0.271009	0.273951	0.274764	0.274416	0.274581	0.276545	0.275222	0.274139	0.277518	0.279222	0.277584	0.275317	0.277974	0.278322	0.278028	0.27885	0.279426	0.280487	0.281986	0.283416	0.283401	0.283135	0.283459	0.284621	0.284398	0.284166	0.285318	0.287748	0.288592	0.28881	0.290518	0.290283	0.290057	0.290953	0.29252	0.293291	0.293485	0.293751	0.29459	0.295513	0.2961	0.296087	0.296018	0.296961	0.298497
133082	0.343334	0.339738	0.341076	0.34198	0.340926	0.339952	0.343584	0.345313	0.343027	0.346212	0.347832	0.347244	0.34605	0.345927	0.34589	0.346476	0.349346	0.350803	0.351417	0.352032	0.352653	0.350671	0.349125	0.351414	0.350459	0.351262	0.353826	0.352755	0.35263	0.353141	0.353521	0.354414	0.354792	0.354945	0.355647	0.35654	0.357323	0.357634	0.357019	0.357057	0.357683	0.358458	0.359184	0.360182	0.361107	0.361299	0.361142	0.360955	0.361215
133083	0.277497	0.27819	0.280714	0.281243	0.279807	0.279549	0.28157	0.28522	0.28804	0.28422	0.283746	0.285396	0.285342	0.286731	0.287292	0.286513	0.285655	0.286546	0.288819	0.291149	0.290972	0.291046	0.29156	0.291959	0.293494	0.293795	0.292896	0.29331	0.294971	0.296213	0.296235	0.297111	0.298525	0.299476	0.299179	0.300751	0.30165	0.301502	0.303127	0.304575	0.305604	0.30647	0.307704	0.308496	0.308909	0.309509	0.310205	0.310739	0.311252
133084	0.20006	0.202283	0.202856	0.20454	0.206926	0.20717	0.207614	0.208225	0.208185	0.205399	0.206345	0.208603	0.208346	0.210037	0.210953	0.210662	0.210894	0.210947	0.211691	0.213052	0.21224	0.213162	0.21481	0.214834	0.214279	0.214359	0.215219	0.215966	0.216274	0.217385	0.219627	0.22039	0.220388	0.220462	0.221329	0.222291	0.22316	0.224252	0.226459	0.226192	0.226034	0.228188	0.228778	0.228808	0.229407	0.231372	0.231706	0.231762	0.23251
133085	0.321015	0.326322	0.323368	0.323358	0.327028	0.326853	0.32679	0.327866	0.329311	0.327251	0.329538	0.333072	0.332804	0.332465	0.332335	0.333186	0.336061	0.337326	0.337608	0.337873	0.338127	0.337825	0.338007	0.339844	0.342102	0.34366	0.344575	0.345998	0.347286	0.348327	0.348929	0.348053	0.349503	0.352167	0.353061	0.353359	0.35437	0.356179	0.357411	0.358534	0.359625	0.360597	0.360983	0.361943	0.363226	0.363826	0.364645	0.365491	0.366265
133086	0.241218	0.244394	0.242604	0.24168	0.242369	0.2414	0.24179	0.242417	0.243097	0.246996	0.248365	0.248387	0.24969	0.249867	0.249689	0.250105	0.251905	0.252677	0.253722	0.255555	0.255498	0.256356	0.257481	0.25758	0.259199	0.260966	0.262231	0.263311	0.262518	0.262056	0.263377	0.264052	0.266526	0.269089	0.268963	0.269873	0.271807	0.273763	0.273981	0.274421	0.275812	0.277889	0.278218	0.279544	0.281526	0.282133	0.282957	0.283575	0.283962
133087	0.259328	0.257982	0.25667	0.255784	0.256748	0.261054	0.259944	0.258432	0.259826	0.260081	0.260271	0.261956	0.265169	0.2617	0.260366	0.263034	0.265046	0.266751	0.267094	0.265777	0.263994	0.264148	0.266405	0.269473	0.270143	0.270263	0.271152	0.273137	0.273325	0.273802	0.275947	0.276891	0.278147	0.279111	0.278654	0.278548	0.280619	0.284006	0.284714	0.286377	0.28764	0.287332	0.288759	0.290156	0.291084	0.291959	0.29285	0.293383	0.293768
133088	0.237755	0.236955	0.236894	0.236272	0.235758	0.237358	0.239234	0.238611	0.236664	0.242863	0.243994	0.241754	0.241761	0.242938	0.242881	0.24221	0.243851	0.243789	0.245186	0.248924	0.248489	0.247665	0.247436	0.247823	0.249493	0.250708	0.251016	0.251379	0.252958	0.254393	0.254713	0.255157	0.256138	0.257296	0.257946	0.257841	0.258826	0.260998	0.262203	0.262679	0.262858	0.263376	0.265423	0.266386	0.266482	0.267501	0.267982	0.26849	0.269579
133089	0.301759	0.302524	0.304635	0.301771	0.297925	0.303663	0.305959	0.304053	0.30125	0.304833	0.308	0.307959	0.305101	0.307381	0.30981	0.309906	0.30818	0.30903	0.310573	0.31124	0.312543	0.314063	0.315103	0.315178	0.315386	0.315949	0.316576	0.316626	0.319265	0.321501	0.321558	0.323972	0.325075	0.325389	0.326902	0.327538	0.328166	0.329255	0.330491	0.331229	0.332483	0.334643	0.334776	0.334888	0.335634	0.336718	0.337572	0.338661	0.340106
133090	0.236236	0.234447	0.238944	0.240788	0.239975	0.243056	0.242136	0.240353	0.24071	0.243001	0.244505	0.245404	0.246622	0.247326	0.247915	0.248279	0.247957	0.249071	0.250851	0.252157	0.25208	0.252035	0.252704	0.254246	0.255773	0.257969	0.259587	0.257655	0.258353	0.260406	0.262052	0.264408	0.265655	0.266482	0.2683	0.268913	0.269494	0.270666	0.272021	0.27333	0.274783	0.27648	0.277889	0.279068	0.280117	0.281142	0.281853	0.282713	0.283652
133091	0.191341	0.193982	0.193433	0.191498	0.191174	0.195396	0.196995	0.195834	0.194032	0.195634	0.198274	0.199188	0.196951	0.196832	0.198726	0.20054	0.199293	0.201336	0.202388	0.200347	0.201586	0.201428	0.201042	0.202846	0.203914	0.204389	0.204705	0.205353	0.206252	0.206365	0.205793	0.208127	0.209408	0.209788	0.211019	0.211693	0.212344	0.213421	0.215076	0.215659	0.216174	0.217519	0.217973	0.219352	0.220798	0.220231	0.22095	0.22202	0.222822
133092	0.314051	0.315687	0.319993	0.31991	0.316026	0.314696	0.315656	0.31798	0.319952	0.318408	0.318189	0.319439	0.320572	0.31966	0.320746	0.323452	0.323613	0.320883	0.320036	0.322834	0.323138	0.322484	0.323222	0.326598	0.325641	0.325058	0.326273	0.32678	0.32803	0.329047	0.329059	0.328711	0.329348	0.330367	0.330593	0.331917	0.332742	0.33256	0.332475	0.333416	0.334864	0.336014	0.336463	0.336771	0.337747	0.339968	0.340374	0.340117	0.340266
133093	0.325231	0.324524	0.32218	0.321332	0.321882	0.321374	0.321106	0.322218	0.323734	0.320055	0.322256	0.326018	0.324551	0.324831	0.324114	0.323313	0.326329	0.328064	0.3279	0.327186	0.330157	0.329773	0.32833	0.33025	0.33119	0.331135	0.330738	0.330988	0.333092	0.334101	0.332703	0.333463	0.335799	0.337217	0.335496	0.336682	0.337989	0.338178	0.338862	0.339198	0.339558	0.340216	0.340226	0.340288	0.340974	0.34252	0.342999	0.343051	0.343415
133094	0.305663	0.304095	0.304055	0.305251	0.306862	0.307899	0.309229	0.30976	0.309304	0.309951	0.309787	0.309673	0.310917	0.312921	0.312642	0.311515	0.314252	0.313165	0.312642	0.315422	0.316569	0.31718	0.317939	0.319242	0.3203	0.321258	0.322148	0.322835	0.323175	0.3244	0.326758	0.327467	0.328266	0.329697	0.331521	0.332265	0.332099	0.332253	0.335013	0.336477	0.33705	0.337894	0.338973	0.33997	0.340915	0.342036	0.343408	0.344416	0.34493
133095	0.30153	0.306125	0.305595	0.303446	0.302725	0.305092	0.303323	0.302877	0.306381	0.307815	0.305927	0.304466	0.30731	0.310631	0.310493	0.308546	0.310558	0.31007	0.311165	0.315398	0.31555	0.313995	0.31333	0.315147	0.314744	0.313518	0.31353	0.316816	0.317308	0.317654	0.31992	0.320255	0.320153	0.32061	0.322077	0.322867	0.323686	0.324723	0.325269	0.325563	0.32601	0.326816	0.327436	0.328197	0.329071	0.329824	0.330509	0.331185	0.331759
133096	0.361526	0.359176	0.36107	0.364823	0.36666	0.362977	0.361988	0.363005	0.363991	0.363231	0.361801	0.361457	0.363553	0.367046	0.368067	0.366677	0.366224	0.366477	0.367045	0.367214	0.365467	0.365117	0.366333	0.367692	0.366479	0.366086	0.367034	0.366745	0.3669	0.367699	0.368792	0.369357	0.368809	0.368401	0.369714	0.370446	0.370533	0.370351	0.37051	0.370701	0.371346	0.372538	0.37287	0.372863	0.373017	0.37367	0.373792	0.374194	0.375155
133097	0.367113	0.372549	0.37603	0.376128	0.374583	0.375124	0.376801	0.376715	0.374383	0.374467	0.373389	0.373098	0.375616	0.374371	0.376663	0.381216	0.379601	0.377005	0.376049	0.377404	0.378997	0.380167	0.379441	0.376425	0.37694	0.379352	0.381053	0.379311	0.38026	0.381687	0.381305	0.380888	0.380042	0.379843	0.381437	0.382	0.382295	0.382679	0.38258	0.383153	0.383682	0.383588	0.384299	0.384367	0.384327	0.385618	0.385535	0.385853	0.387147
133098	0.287232	0.287746	0.287649	0.286564	0.284688	0.2829	0.284661	0.288939	0.292517	0.288951	0.288862	0.29085	0.29065	0.290707	0.29178	0.293194	0.293339	0.29556	0.296481	0.294779	0.295755	0.295983	0.296024	0.297432	0.298974	0.300413	0.301479	0.301819	0.301987	0.302783	0.304407	0.305651	0.306245	0.307352	0.310017	0.309518	0.309811	0.311934	0.312505	0.313595	0.314427	0.314383	0.31551	0.31628	0.316974	0.318711	0.318936	0.319234	0.320365
133099	0.292402	0.291807	0.29206	0.295126	0.297002	0.290682	0.291787	0.295665	0.297122	0.295901	0.296124	0.296384	0.294847	0.29693	0.299498	0.300505	0.299453	0.298322	0.298539	0.300206	0.300916	0.303626	0.30529	0.302681	0.303752	0.306541	0.308352	0.306769	0.307256	0.308743	0.309637	0.310663	0.310782	0.310994	0.312676	0.31294	0.313249	0.314341	0.31562	0.316398	0.316954	0.31765	0.318213	0.318642	0.319293	0.32057	0.321027	0.32164	0.322659
133100	0.363297	0.364049	0.36202	0.361635	0.36358	0.365475	0.369262	0.370266	0.367268	0.367064	0.367182	0.367748	0.36912	0.369369	0.369837	0.370354	0.369627	0.372382	0.374531	0.373717	0.374256	0.373873	0.373697	0.375249	0.375383	0.375605	0.375843	0.374329	0.37514	0.37637	0.376335	0.376988	0.377626	0.37838	0.379552	0.379819	0.380506	0.381653	0.381463	0.381607	0.38266	0.384368	0.384864	0.384836	0.385146	0.386477	0.386787	0.387041	0.387984
[truncated: 2,002 more columns]
