# Supplementary material for: Application of portable XRF and VNIR sensors for rapid assessment of soil heavy metal pollution
Source: PLoS One. 2017 Feb 24;12(2):e0172438. doi: 10.1371/journal.pone.0172438 (PMC5325278; doi:10.1371/journal.pone.0172438)
Supplement: S3 Table — This table provides the prediction accuracies of five different spectral pretreatment methods(Savitzky-Golay denoising, SG; First-order difference, FD; Absorption rate, ABS; Multiple Scatter Correction, MSC; Standard Normal Variation, SNV). (XLSX) [file pone.0172438.s003.xlsx]

## Sheet: Sheet1
SG+ABS							SG							SG+FD							SG+SNV							SG+MSC
CAL	LVs	15	VAL				CAL	LVs	10	VAL				CAL	LVs	5	VAL				CAL	LVs	15	VAL				CAL	LVs	14	VAL
4.36	4.7704	R2	3.55	4.50494	R2		4.36	4.85813	R2	3.55	4.30857	R2		4.36	5.01475	R2	3.55	4.79845	R2		4.36	4.52055	R2	3.55	4.06082	R2		4.36	4.62294	R2	3.55	4.25653	R2
3.72	4.35915	0.7852	3.83	4.27114	0.6784		3.72	4.21159	0.6359	3.83	4.1188	0.6623		3.72	4.58895	0.6855	3.83	5.0589	0.6179		3.72	4.79516	0.7505	3.83	4.32255	0.7226		3.72	4.88038	0.7544	3.83	4.53845	0.7034
4.88	5.15299	RMSECV	4.08	4.96892	RMSEP		4.88	4.71355	RMSECV	4.08	5.06125	RMSEP		4.88	4.5263	RMSECV	4.08	4.75025	RMSEP		4.88	5.20113	RMSECV	4.08	5.29045	RMSEP		4.88	5.21454	RMSECV	4.08	5.13194	RMSEP
4.16	4.66015	0.7608	4.24	4.55434	0.6471		4.16	4.63559	0.7606	4.24	4.08296	0.6707		4.16	4.78804	0.7465	4.24	3.90137	0.7172		4.16	4.6386	0.7567	4.24	4.52727	0.6022		4.16	4.68309	0.7567	4.24	4.44482	0.6213
4.59	4.64323		4.29	4.83446	RPD		4.59	5.47617		4.29	4.75099	RPD		4.59	5.1852		4.29	4.90233	RPD		4.59	5.25833		4.29	5.17128	RPD		4.59	5.2467		4.29	5.20761	RPD
4.11	4.36278		4.33	4.69446	1.77		4.11	3.85442		4.33	6.43441	1.7		4.11	3.68516		4.33	5.97744	1.59		4.11	3.52599		4.33	4.89239	1.9		4.11	3.49806		4.33	4.72002	1.84
4.54	4.54686		4.46	4.43493			4.54	5.86932		4.46	5.04932			4.54	5.53521		4.46	5.03131			4.54	4.79057		4.46	4.38163			4.54	4.72199		4.46	4.27643
4.55	5.38497		4.48	4.80363			4.55	5.3311		4.48	4.98131			4.55	5.19916		4.48	5.26016			4.55	5.18483		4.48	4.47201			4.55	5.14093		4.48	4.43443
4.84	5.709		4.56	6.71005			4.84	5.62625		4.56	5.82652			4.84	5.78803		4.56	6.10286			4.84	5.74249		4.56	6.43875			4.84	5.80027		4.56	6.65622
4.38	4.23228		4.58	4.86042			4.38	5.34575		4.58	4.97307			4.38	5.25562		4.58	4.91295			4.38	4.65296		4.58	4.9734			4.38	4.70396		4.58	4.87123
4.85	4.11164		4.59	4.2716			4.85	4.65444		4.59	4.04815			4.85	4.55613		4.59	4.17151			4.85	3.9442		4.59	3.82474			4.85	3.89771		4.59	3.78502
4.62	4.9461		4.68	5.24232			4.62	4.96866		4.68	5.37975			4.62	5.06405		4.68	5.0791			4.62	4.66474		4.68	5.06273			4.62	4.54201		4.68	5.03005
4.11	4.69073		4.69	5.67388			4.11	4.64755		4.69	5.6889			4.11	4.48581		4.69	5.66713			4.11	4.52838		4.69	5.5155			4.11	4.46858		4.69	5.49189
4.83	6.11449		4.71	4.72597			4.83	6.14862		4.71	5.77965			4.83	5.79941		4.71	5.5716			4.83	5.94731		4.71	4.79209			4.83	5.95481		4.71	4.81207
4.55	4.69023		4.74	4.97029			4.55	5.33758		4.74	4.757			4.55	5.45501		4.74	4.91477			4.55	4.66449		4.74	5.14833			4.55	4.80507		4.74	5.25665
4.8	5.46695		4.74	5.58535			4.8	5.41281		4.74	5.49066			4.8	5.41995		4.74	5.37941			4.8	5.45259		4.74	5.80828			4.8	5.37098		4.74	5.7523
4.17	5.25464		4.8	5.09604			4.17	4.47837		4.8	4.94438			4.17	4.73661		4.8	5.13557			4.17	5.15504		4.8	4.90218			4.17	5.18291		4.8	5.12262
4.38	4.27869		4.85	4.67274			4.38	5.1898		4.85	5.40726			4.38	5.00124		4.85	5.10383			4.38	4.40972		4.85	5.17196			4.38	4.44961		4.85	5.13816
3.8	4.58834		4.87	4.8078			3.8	4.49695		4.87	5.23113			3.8	4.31801		4.87	5.03359			3.8	4.42428		4.87	4.96047			3.8	4.37352		4.87	4.89905
4.26	4.03762		4.87	5.53959			4.26	4.39876		4.87	5.25441			4.26	4.03256		4.87	5.44742			4.26	4.3296		4.87	5.93857			4.26	4.19553		4.87	5.90323
4.26	5.25815		4.9	5.18421			4.26	5.54767		4.9	4.63444			4.26	5.60118		4.9	4.75106			4.26	5.68276		4.9	5.08297			4.26	5.67146		4.9	5.1489
4.61	5.11807		4.94	4.9229			4.61	5.36533		4.94	5.72578			4.61	5.30949		4.94	5.39911			4.61	5.18907		4.94	5.13123			4.61	5.18515		4.94	5.1726
4.77	4.97925		4.94	5.93499			4.77	4.98516		4.94	5.38868			4.77	4.67578		4.94	5.83532			4.77	4.91611		4.94	5.54319			4.77	4.94452		4.94	5.56541
4.7	4.66757		4.95	5.66618			4.7	5.40433		4.95	5.70412			4.7	5.01156		4.95	5.71856			4.7	4.95389		4.95	5.37572			4.7	5.08565		4.95	5.41014
4.81	5.18327		4.95	5.54073			4.81	5.02741		4.95	4.84455			4.81	5.0691		4.95	4.76317			4.81	5.05467		4.95	5.66464			4.81	4.97286		4.95	5.60331
4.01	4.03625		4.97	5.49354			4.01	3.59434		4.97	4.81985			4.01	3.81147		4.97	5.07966			4.01	4.24725		4.97	5.40881			4.01	4.41298		4.97	5.69003
4.75	5.2748		4.98	4.83899			4.75	5.13342		4.98	5.36329			4.75	4.96971		4.98	5.05852			4.75	5.42717		4.98	5.17979			4.75	5.50523		4.98	5.08994
4.84	5.05435		5.02	6.00681			4.84	5.16351		5.02	5.355			4.84	5.12377		5.02	5.58946			4.84	4.92752		5.02	5.78303			4.84	5.00061		5.02	5.79317
4.58	4.86023		5.02	5.06784			4.58	5.22243		5.02	5.03009			4.58	5.46496		5.02	5.3897			4.58	4.77674		5.02	4.99809			4.58	4.78381		5.02	4.93714
4.5	4.86997		5.03	4.77352			4.5	5.32292		5.03	5.04194			4.5	4.90823		5.03	4.59784			4.5	4.27818		5.03	4.74822			4.5	4.40982		5.03	4.74391
4.76	4.80752		5.05	5.09874			4.76	5.26518		5.05	4.95778			4.76	5.01887		5.05	5.02691			4.76	4.92685		5.05	5.09302			4.76	4.85408		5.05	5.04267
4.49	4.86021		5.08	5.39913			4.49	5.05492		5.08	5.40935			4.49	5.13633		5.08	5.18263			4.49	4.88794		5.08	5.38873			4.49	4.88649		5.08	5.31265
4.36	5.30005		5.11	6.19084			4.36	5.2344		5.11	5.55374			4.36	5.20878		5.11	5.87786			4.36	5.07868		5.11	6.01694			4.36	5.08938		5.11	6.21714
4.74	4.12261		5.12	5.94947			4.74	4.43552		5.12	6.45813			4.74	4.12716		5.12	6.23657			4.74	4.5121		5.12	6.21022			4.74	4.31404		5.12	6.16826
4.78	5.35633		5.15	4.80644			4.78	5.38831		5.15	5.00101			4.78	5.60919		5.15	5.12477			4.78	5.34843		5.15	4.83476			4.78	5.38524		5.15	4.97753
4.55	4.68879		5.16	5.26862			4.55	4.59293		5.16	5.03921			4.55	4.60841		5.16	4.83688			4.55	4.83417		5.16	5.34216			4.55	4.82953		5.16	5.12725
4.11	5.33163		5.17	5.64893			4.11	5.29862		5.17	5.33034			4.11	5.08526		5.17	5.57006			4.11	5.62929		5.17	5.45776			4.11	5.62165		5.17	5.42965
4.87	4.16001		5.21	5.21548			4.87	4.91874		5.21	5.65319			4.87	4.79775		5.21	5.60384			4.87	4.69083		5.21	5.41045			4.87	4.76605		5.21	5.40828
4.48	4.58759		5.22	5.07365			4.48	3.39239		5.22	5.26005			4.48	4.02604		5.22	4.90591			4.48	4.09396		5.22	5.651			4.48	4.20461		5.22	5.45846
4.18	4.81405		5.28	4.51573			4.18	5.06131		5.28	5.41449			4.18	5.03589		5.28	5.19824			4.18	4.7531		5.28	5.3043			4.18	4.90408		5.28	5.12106
4.75	5.19554		5.29	5.26117			4.75	5.27276		5.29	4.9043			4.75	5.12391		5.29	5.1141			4.75	5.32224		5.29	5.08766			4.75	5.25057		5.29	5.05015
4.98	5.26945		5.29	4.73977			4.98	4.917		5.29	5.62748			4.98	5.0912		5.29	5.13415			4.98	5.21554		5.29	4.90452			4.98	5.18695		5.29	4.87011
4.94	4.5689		5.31	5.5422			4.94	4.35142		5.31	5.09874			4.94	4.04988		5.31	5.15832			4.94	4.35493		5.31	5.34474			4.94	4.22961		5.31	5.37898
4.99	5.58957		5.4	4.79546			4.99	6.14277		5.4	5.35682			4.99	6.24914		5.4	5.42935			4.99	5.68066		5.4	4.86219			4.99	5.79115		5.4	4.92094
5.15	5.35103		5.43	5.29933			5.15	5.50555		5.43	5.72796			5.15	6.19425		5.43	5.57694			5.15	4.9972		5.43	5.54548			5.15	5.13139		5.43	5.63016
5.25	4.99371		5.46	5.68529			5.25	4.76188		5.46	5.54992			5.25	4.84437		5.46	5.34609			5.25	4.45938		5.46	5.76549			5.25	4.44231		5.46	5.83188
4.95	4.96156		5.52	5.71011			4.95	5.08909		5.52	5.186			4.95	4.83322		5.52	5.44876			4.95	5.2869		5.52	5.64705			4.95	5.2631		5.52	5.48768
5.1	5.45316		5.56	6.36699			5.1	5.23086		5.56	5.37614			5.1	5.32615		5.56	5.32127			5.1	5.80072		5.56	6.39604			5.1	5.7997		5.56	6.35549
5.03	5.97698		5.59	4.7776			5.03	6.37213		5.59	5.23391			5.03	6.75637		5.59	5.03789			5.03	6.18413		5.59	5.43172			5.03	6.23807		5.59	5.40037
5.18	5.36805		5.62	5.79785			5.18	5.01683		5.62	6.63341			5.18	4.90481		5.62	6.5072			5.18	5.30222		5.62	6.24549			5.18	5.20237		5.62	6.20146
5	5.37452		5.64	5.62076			5	5.27988		5.64	5.25838			5	5.09907		5.64	5.14809			5	5.20754		5.64	5.54415			5	5.20048		5.64	5.39118
5.22	5.0774		5.65	6.34657			5.22	5.9585		5.65	6.3607			5.22	5.41177		5.65	6.10988			5.22	5.43464		5.65	6.46502			5.22	5.31762		5.65	6.45459
4.98	4.77169		5.67	5.23996			4.98	4.9513		5.67	4.91743			4.98	4.84979		5.67	5.01816			4.98	4.92983		5.67	5.16652			4.98	4.94122		5.67	5.18242
5.27	4.84893		5.7	5.81403			5.27	4.73845		5.7	5.73159			5.27	4.71063		5.7	5.59771			5.27	4.61462		5.7	5.74623			5.27	4.44366		5.7	5.72781
5.16	5.59457		5.78	5.78875			5.16	5.29874		5.78	5.17088			5.16	5.23574		5.78	5.48141			5.16	5.57854		5.78	5.68319			5.16	5.5793		5.78	5.66599
5.26	4.82631		5.81	5.35863			5.26	5.3923		5.81	5.73255			5.26	5.19385		5.81	5.22119			5.26	4.67261		5.81	5.7757			5.26	4.72719		5.81	5.64787
5.23	4.91791		5.87	6.36847			5.23	5.16574		5.87	6.06036			5.23	5.09743		5.87	6.21513			5.23	4.90815		5.87	6.16535			5.23	4.96351		5.87	6.21914
5.19	5.33436		5.88	5.52721			5.19	5.14512		5.88	5.71462			5.19	5.36617		5.88	5.29144			5.19	5.41987		5.88	5.81714			5.19	5.40644		5.88	5.82811
5.25	5.77976		5.89	5.59869			5.25	5.48564		5.89	5.42706			5.25	5.83576		5.89	5.36396			5.25	5.01159		5.89	5.86641			5.25	5.20431		5.89	5.79309
5.02	5.07324		5.89	6.6958			5.02	5.11891		5.89	6.83359			5.02	5.07087		5.89	6.87128			5.02	4.90756		5.89	6.72103			5.02	4.84187		5.89	6.74914
5.08	4.56702		5.96	5.47706			5.08	5.3502		5.96	5.53395			5.08	5.19469		5.96	5.35085			5.08	5.09657		5.96	5.71197			5.08	5.12652		5.96	5.70491
5.02	5.28654		5.96	6.05512			5.02	5.36591		5.96	6.124			5.02	5.43771		5.96	6.13748			5.02	5.34683		5.96	6.26632			5.02	5.39888		5.96	6.30488
4.98	5.03365		5.97	5.20274			4.98	5.71813		5.97	5.85371			4.98	5.46805		5.97	5.3811			4.98	5.13306		5.97	5.64191			4.98	5.04068		5.97	5.59205
5.08	4.65221		6.01	5.6386			5.08	4.61963		6.01	5.80771			5.08	4.77149		6.01	5.40374			5.08	4.58459		6.01	5.82171			5.08	4.59467		6.01	5.84118
5.04	5.38125		6.07	5.97885			5.04	5.11868		6.07	5.75627			5.04	5.39204		6.07	5.60619			5.04	4.88139		6.07	5.89516			5.04	4.95011		6.07	5.81735
5.17	5.06849		6.08	6.41704			5.17	5.22807		6.08	6.16502			5.17	5.30213		6.08	6.22429			5.17	5.37167		6.08	6.34463			5.17	5.30464		6.08	6.28141
5.12	5.26464		6.1	6.17681			5.12	5.12617		6.1	5.73672			5.12	5.08637		6.1	5.63181			5.12	5.20129		6.1	6.46016			5.12	5.24393		6.1	6.25516
4.92	4.85591		6.12	5.43056			4.92	5.13287		6.12	5.39608			4.92	4.78928		6.12	5.55996			4.92	4.62966		6.12	5.54945			4.92	4.56554		6.12	5.64321
5.16	5.29963		6.25	5.04023			5.16	5.33953		6.25	4.96563			5.16	5.04844		6.25	4.76919			5.16	5.49036		6.25	5.44303			5.16	5.50726		6.25	5.3335
5.2	5.45099		6.43	5.9742			5.2	5.65006		6.43	6.02084			5.2	5.42886		6.43	6.28281			5.2	5.84053		6.43	6.06927			5.2	5.80073		6.43	6.05697
4.96	4.70315		6.43	6.15386			4.96	5.26536		6.43	5.31235			4.96	5.32696		6.43	5.69992			4.96	4.62475		6.43	5.85471			4.96	4.63112		6.43	5.92272
5.14	4.79388		6.47	6.55151			5.14	4.97688		6.47	6.20351			5.14	4.85806		6.47	6.34179			5.14	5.44646		6.47	6.3612			5.14	5.31977		6.47	6.47675
5.04	4.94018		6.52	5.11973			5.04	5.36576		6.52	5.25773			5.04	5.14956		6.52	4.88616			5.04	5.21527		6.52	5.2773			5.04	5.19469		6.52	5.20127
4.98	5.51743		6.55	5.94898			4.98	5.00381		6.55	6.3198			4.98	5.23748		6.55	6.31817			4.98	5.48987		6.55	6.59411			4.98	5.55477		6.55	6.64084
5.16	5.30591		6.56	6.73851			5.16	5.01354		6.56	6.99475			5.16	4.95521		6.56	6.78091			5.16	5.18931		6.56	6.01722			5.16	5.09492		6.56	5.95467
5.08	5.84293		6.63	5.99159			5.08	5.8192		6.63	6.54118			5.08	5.79498		6.63	6.39599			5.08	5.90756		6.63	5.92321			5.08	5.80178		6.63	5.9435
4.99	5.4077		6.68	5.98322			4.99	6.22479		6.68	6.25351			4.99	6.03451		6.68	6.08203			4.99	5.67514		6.68	6.41241			4.99	5.72237		6.68	6.37913
4.98	4.97701		6.81	5.72218			4.98	5.3962		6.81	6.77421			4.98	5.54923		6.81	6.762			4.98	4.68085		6.81	6.21623			4.98	4.81854		6.81	6.29109
5.23	6.00368		6.89	5.96056			5.23	5.60756		6.89	5.45769			5.23	6.11198		6.89	5.54509			5.23	5.89825		6.89	5.83496			5.23	5.85677		6.89	5.7701
5.12	5.18779		7.19	7.48771			5.12	5.89725		7.19	6.67047			5.12	5.54967		7.19	7.26542			5.12	5.28817		7.19	7.18994			5.12	5.26944		7.19	7.40487
4.94	4.99254		7.26	6.92342			4.94	4.80228		7.26	6.75158			4.94	4.7379		7.26	6.77666			4.94	5.27883		7.26	6.75945			4.94	5.2136		7.26	6.77024
4.92	4.83888		7.32	6.24182			4.92	5.39718		7.32	6.2462			4.92	5.15752		7.32	6.33938			4.92	5.22172		7.32	6.32927			4.92	5.1107		7.32	6.31718
5.83	5.42755		7.36	6.49098			5.83	5.53238		7.36	6.20654			5.83	5.46088		7.36	6.28998			5.83	5.62066		7.36	6.22575			5.83	5.71536		7.36	6.18724
5.82	6.63986		7.39	6.8572			5.82	6.61376		7.39	6.73903			5.82	6.39679		7.39	6.97925			5.82	6.50232		7.39	6.31326			5.82	6.38915		7.39	6.36021
5.31	4.92675		7.47	7.09185			5.31	5.66285		7.47	6.79995			5.31	5.82506		7.47	6.88925			5.31	4.58321		7.47	7.27772			5.31	5.04175		7.47	7.33293
5.69	5.48272		7.5	6.95934			5.69	5.45644		7.5	6.6949			5.69	5.52961		7.5	6.64265			5.69	5.31067		7.5	6.98438			5.69	5.39053		7.5	6.92501
5.93	6.24773		7.55	7.73246			5.93	6.30315		7.55	7.95236			5.93	6.20399		7.55	7.95347			5.93	6.2178		7.55	7.95874			5.93	6.13212		7.55	8.04541
5.7	6.87686		7.66	8.0447			5.7	6.72785		7.66	7.25275			5.7	6.63407		7.66	6.99869			5.7	6.97227		7.66	8.23733			5.7	6.88776		7.66	8.0963
5.8	5.59651		7.66	6.94437			5.8	5.99977		7.66	7.19875			5.8	5.718		7.66	7.30628			5.8	5.64344		7.66	7.19549			5.8	5.56456		7.66	7.19101
5.85	5.24739		7.68	7.59235			5.85	5.66948		7.68	7.26989			5.85	5.49026		7.68	6.83395			5.85	5.59452		7.68	7.67502			5.85	5.47275		7.68	7.44002
5.39	5.75599		7.72	6.36059			5.39	5.67937		7.72	6.6909			5.39	5.65344		7.72	6.63595			5.39	5.68447		7.72	6.61082			5.39	5.84286		7.72	6.56973
5.38	5.53283		7.76	7.53609			5.38	5.66161		7.76	7.54629			5.38	5.53698		7.76	7.26636			5.38	5.21701		7.76	7.5424			5.38	5.28106		7.76	7.52627
5.45	4.99882		7.79	6.79785			5.45	5.73814		7.79	6.71922			5.45	5.47052		7.79	6.391			5.45	5.26081		7.79	6.91254			5.45	5.21325		7.79	6.80981
5.37	5.18125		7.8	7.24704			5.37	5.43426		7.8	6.91367			5.37	5.45058		7.8	6.5957			5.37	5.40848		7.8	7.04996			5.37	5.32017		7.8	7.07377
5.88	5.3089		7.85	6.90358			5.88	5.86591		7.85	7.22155			5.88	5.79894		7.85	6.75711			5.88	6.15724		7.85	7.61763			5.88	6.10639		7.85	7.49939
5.85	6.09543		7.88	7.04347			5.85	6.97959		7.88	7.25683			5.85	6.53704		7.88	6.86654			5.85	6.55949		7.88	7.07504			5.85	6.52786		7.88	7.08618
5.31	5.05438		7.88	7.2613			5.31	5.37331		7.88	7.61777			5.31	4.99881		7.88	7.4922			5.31	4.80887		7.88	7.9209			5.31	4.85872		7.88	7.83654
5.53	5.51511		7.88	8.51682			5.53	5.15512		7.88	6.84176			5.53	5.52051		7.88	7.18139			5.53	5.31474		7.88	7.94813			5.53	5.28921		7.88	7.93811
5.87	5.79128		8	6.08956			5.87	6.19801		8	5.95276			5.87	5.86314		8	5.58433			5.87	6.18949		8	6.2639			5.87	6.11964		8	6.13055
5.4	5.20008		8.08	7.66497			5.4	4.85612		8.08	7.08053			5.4	4.65422		8.08	7.03583			5.4	5.01997		8.08	7.3412			5.4	5.09814		8.08	7.41362
5.3	6.03229						5.3	5.85958						5.3	5.93456						5.3	6.09505						5.3	6.17272
5.47	5.00782						5.47	5.03154						5.47	5.32384						5.47	4.85101						5.47	4.76668
5.6	5.9978						5.6	7.03508						5.6	6.55592						5.6	6.10123						5.6	6.1169
5.55	5.48429						5.55	5.94345						5.55	5.52816						5.55	5.8807						5.55	5.91016
5.36	5.86164						5.36	6.25375						5.36	6.30453						5.36	5.69752						5.36	5.80013
5.32	5.69005						5.32	5.47386						5.32	5.70847						5.32	5.75931						5.32	5.73788
5.48	5.26077						5.48	5.71377						5.48	5.57398						5.48	5.52872						5.48	5.5809
5.38	6.15756						5.38	6.5372						5.38	6.01417						5.38	6.52552						5.38	6.39494
5.32	5.07314						5.32	5.25235						5.32	5.5203						5.32	5.10071						5.32	5.19774
5.79	5.0002						5.79	4.79273						5.79	4.8088						5.79	5.08047						5.79	5.07749
5.81	4.82877						5.81	4.46538						5.81	4.27032						5.81	4.80378						5.81	4.74146
5.69	6.34068						5.69	6.36909						5.69	6.32589						5.69	6.35744						5.69	6.34788
5.32	5.64581						5.32	5.64756						5.32	5.2605						5.32	5.86437						5.32	5.59218
5.42	5.86401						5.42	5.78104						5.42	5.91479						5.42	5.35751						5.42	5.32762
5.35	5.9505						5.35	6.07712						5.35	6.05838						5.35	5.64557						5.35	5.61101
5.74	5.79243						5.74	5.96312						5.74	5.69781						5.74	6.06465						5.74	5.91135
5.54	5.36863						5.54	5.09975						5.54	5.63934						5.54	5.52792						5.54	5.66709
5.68	5.5003						5.68	5.42234						5.68	5.61554						5.68	5.39225						5.68	5.45661
5.76	6.11663						5.76	5.89138						5.76	5.72189						5.76	6.26404						5.76	6.18692
5.5	5.32818						5.5	5.14909						5.5	5.42073						5.5	5.03154						5.5	4.97865
5.47	5.49744						5.47	5.00456						5.47	5.31022						5.47	5.6746						5.47	5.88144
5.77	5.98374						5.77	6.49362						5.77	6.41208						5.77	5.91284						5.77	5.9496
5.33	5.588						5.33	5.70538						5.33	5.58681						5.33	5.71536						5.33	5.66388
7.1	6.65666						7.1	6.73555						7.1	6.81556						7.1	7.14387						7.1	7.15095
6.52	5.37459						6.52	5.63016						6.52	5.38376						6.52	5.3811						6.52	5.40697
6.52	6.73622						6.52	6.48086						6.52	6.304						6.52	6.7523						6.52	6.59087
6.69	5.8192						6.69	6.36509						6.69	6.40669						6.69	5.59304						6.69	5.59476
6.12	5.3972						6.12	5.90733						6.12	5.61795						6.12	5.89471						6.12	5.74905
6.05	6.38859						6.05	7.04454						6.05	6.63495						6.05	6.55355						6.05	6.50877
6.51	6.29645						6.51	6.17348						6.51	6.58728						6.51	5.73463						6.51	5.87234
6.8	6.95384						6.8	6.21824						6.8	6.42021						6.8	6.28254						6.8	6.45764
6.27	7.02834						6.27	6.75159						6.27	6.94823						6.27	6.78956						6.27	6.63688
6.19	6.61096						6.19	7.18208						6.19	6.99051						6.19	6.81146						6.19	6.75225
6.09	5.12629						6.09	5.22766						6.09	5.00831						6.09	5.44152						6.09	5.38498
6.2	5.55569						6.2	5.03911						6.2	5.09908						6.2	5.32821						6.2	5.48172
7.05	6.88691						7.05	5.61019						7.05	5.73546						7.05	6.74599						7.05	6.65635
6.15	5.73134						6.15	5.8438						6.15	5.63503						6.15	5.63617						6.15	5.60107
7.06	6.06998						7.06	5.86892						7.06	6.52285						7.06	6.02859						7.06	6.27244
6.82	6.82809						6.82	6.32726						6.82	6.55865						6.82	6.77613						6.82	6.67522
6.88	6.51019						6.88	6.32704						6.88	6.25304						6.88	6.5589						6.88	6.4733
7.07	6.37621						7.07	6.6855						7.07	6.83515						7.07	7.01212						7.07	7.04509
7.03	6.3248						7.03	6.32301						7.03	6.67216						7.03	6.3018						7.03	6.36384
6.06	5.97568						6.06	5.60895						6.06	5.43509						6.06	5.66363						6.06	5.53741
7.01	7.203						7.01	7.34813						7.01	7.72187						7.01	6.95069						7.01	6.98275
6.16	6.02943						6.16	5.4667						6.16	5.81889						6.16	6.01524						6.16	5.96138
6.94	6.57277						6.94	6.60628						6.94	6.57082						6.94	6.5318						6.94	6.48372
6.3	5.72724						6.3	5.89577						6.3	5.85618						6.3	5.55208						6.3	5.71237
6.56	7.00849						6.56	6.66064						6.56	6.54112						6.56	6.57503						6.56	6.4795
6.13	5.84501						6.13	5.70122						6.13	5.64611						6.13	5.71903						6.13	5.61796
6.77	7.58604						6.77	7.90971						6.77	8.14743						6.77	7.04429						6.77	7.18194
5.95	6.21192						5.95	6.09186						5.95	6.0809						5.95	6.3451						5.95	6.24378
6.46	6.70043						6.46	6.67158						6.46	6.70303						6.46	6.68199						6.46	6.61174
6.7	7.05492						6.7	6.86726						6.7	6.77738						6.7	7.09953						6.7	6.96228
5.95	6.30518						5.95	5.87135						5.95	6.06346						5.95	6.34429						5.95	6.24944
6.17	6.85807						6.17	6.8633						6.17	6.73576						6.17	7.50745						6.17	7.38999
6.08	5.38291						6.08	4.94148						6.08	5.01132						6.08	5.46546						6.08	5.35648
6.49	6.28773						6.49	6.9137						6.49	6.62602						6.49	6.58854						6.49	6.44577
6.31	6.02919						6.31	5.98856						6.31	5.98348						6.31	6.34318						6.31	6.3352
7.19	6.84698						7.19	6.73294						7.19	6.69486						7.19	6.96198						7.19	7.00787
6.21	6.05686						6.21	6.40026						6.21	6.35875						6.21	6.22493						6.21	6.31197
6.76	5.90569						6.76	5.47056						6.76	5.65498						6.76	6.27569						6.76	6.28699
7.16	8.05194						7.16	7.80435						7.16	7.72726						7.16	7.94195						7.16	7.90512
6.45	5.8633						6.45	5.32289						6.45	5.73645						6.45	5.31086						6.45	5.31529
6.36	6.28358						6.36	5.91971						6.36	6.02949						6.36	6.36212						6.36	6.32022
7.58	7.33707						7.58	7.20168						7.58	7.50138						7.58	7.69317						7.58	7.82888
7.52	8.41435						7.52	7.89177						7.52	7.66209						7.52	7.58731						7.52	7.64193
7.26	6.37099						7.26	6.84387						7.26	6.69711						7.26	6.76043						7.26	6.7487
7.78	7.52884						7.78	7.54351						7.78	7.68624						7.78	7.99183						7.78	7.77462
7.27	7.72362						7.27	6.72486						7.27	6.97419						7.27	7.26758						7.27	7.11883
7.91	7.48688						7.91	7.58086						7.91	7.25985						7.91	7.25037						7.91	7.44655
7.83	7.05444						7.83	6.14713						7.83	6.67041						7.83	6.38549						7.83	6.3574
7.57	7.27675						7.57	7.01857						7.57	7.43902						7.57	7.34649						7.57	7.61937
7.67	7.94049						7.67	7.86819						7.67	7.54221						7.67	7.54039						7.67	7.47092
7.8	8.09681						7.8	7.20278						7.8	7.62711						7.8	7.68002						7.8	7.71738
7.39	7.11915						7.39	6.91932						7.39	7.01087						7.39	7.19084						7.39	7.06923
7.8	7.97741						7.8	6.74752						7.8	7.16984						7.8	7.67422						7.8	7.90519
7.48	6.30347						7.48	5.63838						7.48	5.97629						7.48	5.76192						7.48	5.76396
7.86	7.25171						7.86	7.22713						7.86	7.20363						7.86	7.3756						7.86	7.25772
7.28	6.05197						7.28	6.10839						7.28	6.04459						7.28	6.18373						7.28	6.16082
7.88	6.21192						7.88	6.09186						7.88	6.0809						7.88	6.3451						7.88	6.24378
7.88	7.72653						7.88	7.25714						7.88	7.77966						7.88	7.58925						7.88	7.79634
7.6	7.97388						7.6	7.22656						7.6	7.97882						7.6	7.61807						7.6	7.7914
8.01	6.57526						8.01	5.38625						8.01	5.54249						8.01	6.22426						8.01	6.17671
7.39	7.33108						7.39	6.58606						7.39	7.00689						7.39	7.32009						7.39	7.15283
7.83	7.21347						7.83	7.15287						7.83	6.95024						7.83	7.20968						7.83	7.17652
8	7.01179						8	6.71314						8	6.77299						8	7.1077						8	7.1159
7.53	7.14171						7.53	6.76494						7.53	6.84008						7.53	7.15508						7.53	7.22806
7.23	6.73569						7.23	6.00464						7.23	6.11894						7.23	6.57761						7.23	6.54195
7.33	7.3175						7.33	6.95061						7.33	7.07101						7.33	6.8069						7.33	6.84468
7.38	6.71469						7.38	6.82746						7.38	6.98833						7.38	6.66101						7.38	6.6188
7.67	7.63321						7.67	7.7488						7.67	7.62816						7.67	7.76676						7.67	7.8374
8.11	7.52884						8.11	7.20818						8.11	6.78389						8.11	7.70364						8.11	7.8033
7.51	7.27957						7.51	7.40011						7.51	7.53335						7.51	7.38425						7.51	7.37384
7.84	7.27727						7.84	7.16477						7.84	6.99237						7.84	7.40639						7.84	7.43442
8.07	8.13829						8.07	7.38097						8.07	7.35904						8.07	7.32177						8.07	7.28997
7.86	7.35401						7.86	7.09828						7.86	7.40319						7.86	7.57906						7.86	7.69711
8.1	8.05342						8.1	7.67616						8.1	7.59636						8.1	7.93132						8.1	8.15423
8	7.78905						8	7.96951						8	8.21911						8	7.80869						8	7.9495
7.59	7.5477						7.59	7.44288						7.59	7.51046						7.59	7.23923						7.59	7.2442
7.78	7.41889						7.78	6.79067						7.78	6.89598						7.78	7.63808						7.78	7.57952
7.47	6.87421						7.47	6.66747						7.47	6.74282						7.47	7.04741						7.47	7.02877
